# Supplementary material for: Ecological Differentiation in Two Major Freshwater Bacterial Taxa Along Environmental Gradients
Source: Front Microbiol. 2020 Feb 13;11:154. doi: 10.3389/fmicb.2020.00154 (PMC7031163; doi:10.3389/fmicb.2020.00154)
Supplement: Supplementary file 13 [file Table_1.xlsx]

## Sheet: TableS1
	Table S1. Metadata provided for sampling sites. Lakes are sorted by country and lake names are used according to googlemaps description
lake	ID	date	country	region	time	latitude	longitude	elevation (m)	pH	conductivity (µS*cm-1)	temperature (°C)	area (km2)
Ebersdorfer See	A021IEB	2012-08-02	Austria	Ebersdorf/Nordösterreich	12:00:00	48° 09.975'	15° 33.001'	271	9.05667	279.333	25.6333	0.0382912
Tuernitz	A022TU	2012-08-02	Austria	Türnitz/Nordösterreich	15:30:00	47° 55.516'	15° 28.535'	473	8.10667	357	27.8667	0.00145152
Annateich	A031AN	2012-08-03	Austria	Gratwein/Steiermark	12:00:00	47° 07.343'	15° 17.447'	417	8.31	469	21.1	0.0413849
Gruener See	A032GR	2012-08-03	Austria	Kapfenberg/Steiermark	15:56:00	47° 34.894'	15° 18.448'	842	8.11333	379.333	11.4667	0.0158802
Duerer See	A033DU	2012-08-03	Austria	Kapfenberg/Steiermark	17:46:00	47° 36.286'	15° 16.961'	908	7.94333	461.333	12.1667	0.027441
Bergsee	A041BE	2012-08-04	Austria	Hochkar, Lassig/Nordösterreich	11:00:00	47° 43.489'	14° 55.433'	1580	8.66333	137	16.5	0.0141684
Erlaufsee	A042ER	2012-08-04	Austria	Mariazell/Steiermark	15:50:00	47° 47.222'	15° 16.217'	834	8.3	281.333	21.2667	0.568707
Obersee Lunz	A051OB	2012-08-05	Austria	Lunz am See/Nordösterreich	12:00:00	47° 48.361'	15° 04.707'	1113	7.98667	214	21.5	0.0698971
Lunzer See	A052LU	2012-08-05	Austria	Lunz am See/Nordösterreich	15:59:00	47° 51.064'	15° 02.310'	623	8.27	240	22.4	0.626112
Wolfring Teich	A061WO	2012-08-06	Austria	Wolfring/Nordösterreich	10:58:00	48° 11.046'	15° 10.154'	221	8.21	690.667	25.5	0.00865917
Pichlingersee	A062PI	2012-08-06	Austria	Linz/Oberösterreich	14:20:00	48° 14.137'	14° 23.035'	252	8.48	594.667	26.4	0.265324
Mondsee	A081MO	2012-08-08	Austria	Mondsee/Oberösterreich	09:00:00	47° 48.055'	13° 23.153'	482	8.34667	277.667	21.7333	13.947
Wolfgangsee	A091WO	2012-08-09	Austria	St.Gilgen/Oberösterreich	09:22:00	47° 44.575'	13° 22.365'	532	8.53667	212.667	21.5	13.1763
Hallstatt	A092HA	2012-08-09	Austria	Hallstatt	12:17:00	47° 35.327'	13° 39.520'	510	8.47333	171.333	18.8667	8.46892
Gosausee Vorderer	A093GO	2012-08-09	Austria	Gosau	14:40:00	47° 31.498'	13° 29.526'	927	8.50333	144	19.8	0.558506
Obertrumer See	A101OB	2012-08-10	Austria	Seeham	10:58:00	47° 58.058'	13° 04.502'	509	8.58333	246	23.8333	5.32435
Wallersee	A102WA	2012-08-10	Austria	Henndorf	13:25:00	47° 54.385'	13° 10.466'	500	8.52667	335	24.6333	6.49996
Fuschlsee	A103FU	2012-08-10	Austria	Fuschl a.See	15:44:00	47° 48.452'	13° 15.064'	657	8.41667	315.667	22.9333	2.55782
Augstsee	A111AU	2012-08-11	Austria	Altaussee	10:57:00	47° 39.464'	13° 47.139'	1646	8.51667	101.667	14.7333	0.0185794
Altausseer See	A112AL	2012-08-11	Austria	Altaussee	14.46	47° 38.280'	13° 46.176'	710	8.55	152	14.7	1.99504
Bodensee	A121BO	2012-08-12	Austria	Schladming	09:40:00	47° 22.262'	13° 49.283'	1174	7.72	34.3333	12.4667	0.0747968
Huettensee	A122HU	2012-08-12	Austria	Schladming	13:17:00	47° 21.258'	13° 48.573'	1505	7.65	11	15.5	0.0424205
Obersee	A123OB	2012-08-12	Austria	Schladming	15:55:00	47° 21.091'	13° 49.059'	1628	7.74	14.6667	13.2667	0.0893558
Weissensee	A131WE	2012-08-13	Austria	Techendorf	13:26:00	46° 42.337'	13° 19.209'	922	8.58	181.333	22.9333	6.64076
Ossiacher See	A132OS	2012-08-13	Austria	Villach/Kärnten	16:56:00	46° 39.291'	13° 54.053'	501	8.82667	109.667	24.8333	11.2328
Millstätter See	A151MI	2012-08-15	Austria	Seeboden/Kärnten	10:34:00	46° 48.521'	13° 31.176'	591	8.7	175.667	24.4	12.8701
Windebensee	A152WI	2012-08-15	Austria	Nockalm Nationalpark	13:16:00	46° 53.186'	13° 48.154'	1889	7.49	68	15.3667	0.0064306
Brennersee	A211BR	2012-08-21	Austria	Gries a. Brenner	12:43:00	47° 01.012'	11° 30.130'	1259	8.34333	354	20.2333	0.0594591
Plansee	A242PL	2012-08-24	Austria	Reutte	15:05:00	47° 28.583'	10° 49.508'	961	8.47333	316.667	21.8	2.68016
Schwarzsee	A251SC	2012-08-25	Austria		12:15:00	47° 57.531'	10° 56.482'	2785	6.82333	25	13.6667	0.0336209
Silvretta	A261SI	2012-08-26	Austria	Vorarlberg	11:29:00	46° 55.054'	10° 05.487'	2033	7.38333	18.3333	12.5	1.31929
Neusiedlersee	O252NE	2012-08-25	Austria	Podersdorf	13:45:00	47° 51.927'	16° 50.176'	118	8.98	2021	28.5	144.204
Černé jezero	O283CE	2012-08-28	Czech Republic	Zelezna Ruda	14:15:00	49° 10.893'	13° 11.191'	1010	5.4	15	19.9667	0.199298
Lac du Chevril	Z121CH	2012-08-12	France	Val d Ìsere	12:20:00	45,474943°	6,948189°	1793	8.55667	313.333	15.5333	2.493
Lac L'Ouillette	Z122OU	2012-08-12	France	Val d Ìsere	15:10:00	45,429787°	6,99512°	2523	9.29333	153	18.1	0.051781
Lac de Grand Maison	Z141GM	2012-08-14	France	St.Sorlin/Isere	13:00:00	45,224459°	6,148078°	1677	8.49667	154.333	17.6333	1.92687
Lac Verney	Z142VN	2012-08-14	France	Verney/Isere	15:30:00	45,146967°	6,046658°	767	8.53667	201.333	19.9667	0.624023
Lac du Laffrey	Z151LR	2012-08-15	France	Laffrey/Isere	11:30:00	45,021802°	5,778334°	908	8.75667	241.667	22.1	1.15581
Piere Chatel	Z152PC	2012-08-15	France	Piere Chatel/Isere	12:30:00	44,971928°	5,772523°	937	8.72667	270.667	23.2	0.911021
Lac de Notre-Dame de Commiers	Z153NC	2012-08-15	France	Notre-Dame de Commiers/Isere	14:00:00	45,006604°	5,613006°	348	8.66333	249	21.3333	1.59606
Lac de Paladru	Z161PD	2012-08-16	France	Paladru/Isere	10:45:00	45,472916°	5,552125°	491	8.61333	288	24.2333	3.86387
Lac d'Aiguebelette	Z162AB	2012-08-16	France	St-Alban de Montbel/Isere	13:00:00	45,573416°	5,800505°	379	8.50333	249.667	25.1333	5.11317
Lac de Annecy	Z163AC	2012-08-16	France	Annecy/Haute-Savoie	14:30:00	45,891807°	6,139108°	444	8.66333	227	23.8	26.1578
Lac de Pierre Percée	S012PP	2012-08-01	France	Lothringen	18:00:00	48° 28' 12,02''	6° 54' 7,53''	407	7.98333	70.3333	25.5333	3.24108
Réservoir de Charmes	S021CH	2012-08-02	France		09:30:00	47° 54' 38,22''	5° 22' 55,5''	396	8.70667	237	22.3667	1406.01
Réservoir de Panthier	S022PA	2012-08-02	France		13:30:00	47° 14' 17,06''	4° 37' 52,9''	413	8.52333	300	23.9667	1.07279
Grand Glareins Étang	S023GE	2012-08-02	France	Lyon	17:45:00	45° 58' 24,44''	4° 59' 15,58''	323	9.18	226.667	26.2333	0.97606
Lac du Bouchet	S031BU	2012-08-03	France	Massiv Central	10:30:00	44° 54' 22,98''	3° 47' 34,11''	1269	8.15	27.6667	19.7667	0.419393
Lac de Charpal	S032CP	2012-08-03	France	Massiv Central	14:50:00	44° 37' 24''	3° 33' 42,9''	1370	7.81333	24.3333	22.0667	1.89445
Réservoir de Naussac	S033NA	2012-08-03	France	Massiv Central	17:00:00	44° 43' 46,8''	3° 5' 7,82''	992	8.73	58	26.3667	8.49839
Lac de Villefort	S041VF	2012-08-04	France	Massiv Central	12:00:00	44° 26' 56''	3° 55' 44,53''	648	8.54667	54.3333	24.0333	1.29511
Stausee bei Sénéchas	S042SE	2012-08-04	France	Massiv Central	17:00:00	44° 19' 10,32''	4° 2' 50,01''	293	8.21667	68.6667	26.9	0.389447
Retenue de Vinça	S051VC	2012-08-05	France	Süd	11:40:00	42° 39' 15,18''	2° 32' 34,42''	284	9.40667	123.667	24.2	1.75124
Lac des Bouillouses	S151BS	2012-08-15	France	Pyrenees	10:20:00	42° 33' 44,11''	1° 59' 50,07''	2070	7.27667	14	17.2333	1.54906
Estany de Trebens	S153TR	2012-08-15	France	Pyrenees	14.45	42° 34' 37,4''	1° 57' 43,89''	2378	8.88333	6.33333	17	0.00036501
Barrage de Noubels	S162NO	2012-08-16	France	Pyrenees	13:40:00	42° 43' 22''	2° 3' 26,74''	1280	9.05	85.3333	22.1333	0.146956
Lac/Barrage de Puyvalador	S162PU	2012-08-16	France	Pyrenees	11:30:00	42° 38' 48,63''	2° 7' 34,24''	1467	9.99	79.6667	18.3667	0.634786
Lac de Campauleil	S163CM	2012-08-16	France	Pyrenees	16.35	42° 42' 38,74''	1° 51' 16,0''	850	8.08333	65.6667	20.3667	0.0454763
Lac de Matemale	S171MA	2012-08-17	France	Pyrenees	08:30:00	42° 34' 25,65''	2° 6' 42,68''	1590	7.88	55.3333	18.4333	1.80176
Lac d’Orédon	S221OR	2012-08-22	France	Pyrenees	12:00:00	42° 49' 40,81''	0° 10' 3,33''	1880	8.51333	53.6667	18.0667	0.116098
Lac de Cap de Long	S222CL	2012-08-22	France	Pyrenees	14:20:00	42° 49' 8,74''	0° 8' 25,6''	2190	8.36	42.3333	16.5333	1.18679
Lac de Montbel	S251MO	2012-08-25	France	Pyrenees foreland	14:30:00	42° 58' 14,73''	1° 58' 29,6''	448	8.80667	180.333	26.1	3.97928
Retenue de l’Estrade	S252ET	2012-08-25	France	Pyrenees foreland	17:50:00	43° 17' 59,53''	1° 50' 28,48''	284	8.80667	253.333	23.9	2.44598
Lac du Tech	S261TE	2012-08-26	France	Pyrenees	11:30:00	42° 54' 54,36''	0° 15' 23,76'' (W)	1260	9.05667	63.3333	16.0333	0.109732
Lac de Lourdes	S262LO	2012-08-26	France	Pyrenees	16:00:00	43° 6' 30,01''	0° 4' 45,82'' (W)	455	9.11	139.333	26.3333	0.447869
Lac de la Gimone	S263GM	2012-08-26	France	Pyrenees	19:15:00	43° 20' 10,6''	0° 40' 20,49''	323	9.01667	172.667	25.7333	2.17581
Lac du Tondre	S271TO	2012-08-27	France	northern Toulouse	09:10:00	44° 1' 22,08''	1° 27' 33,71''	175	8.74667	350	23.5667	0.675957
Lac de St-Pardoux	S272PD	2012-08-27	France	Limoges	14:15:00	46° 2' 16,67''	1° 17' 42,7''	415	7.84667	51.6667	23.4	3.439
Etang des Lévrys	S273LE	2012-08-27	France	Orleans	18:30:00	47° 31' 30,24''	2° 3' 20,16''	190	8.19667	80	24.1	0.231063
Retenue de Pincemaille (Lac des Mousseaux (westside))	S281PM	2012-08-28	France	Tours	12:00:00	47° 27' 44,5''	0° 13' 17,88''	123	8.75667	361.333	22.4333	2.02235
Étang de la Tour	S282TU	2012-08-28	France	Paris	18:00:00	48° 39' 32,4''	1° 53' 1,17''	209	9.12333	334.667	23.6333	0.161322
Lac d’Auzon-Temple	S291AT	2012-08-29	France	Champagne	12:00:00	48° 19' 40,84''	4° 23' 1''	182	8.34333	269.667	22.4667	17.5216
Étang des Pâtis / Grand Etang du Roi	S292GR	2012-08-29	France	Champagne	15.50	49° 0' 32,36''	3° 44' 26,13''	279	8.12333	87.6667	23.3	0.0411443
Kochelsee	A171KO	2012-08-17	Germany	Kochel a.See	11:48:00	47° 38.544'	11° 21.415'	587	8.4	313.333	19.1	6.00588
Waichensee	A172WA	2012-08-17	Germany	Einsiedl/Bayern	14:07:00	47° 34.076'	11° 18.280'	799	8.52	275	21.5667	16.8305
Eibsee	A173EI	2012-08-17	Germany	Garmisch-Patenkirchen	16:51:00	47° 27.209'	10° 59.109'	986	8.53667	230	21.6333	1.62944
Tegernsee	A241TE	2012-08-24	Germany	Gmund/Bayern	11:33:00	47° 44.160'	11° 43.066'	742	8.39333	302.333	20.3667	8.61752
Ammersee	A291AM	2012-08-29	Germany	Eching/Bayern	13:50:00	47° 04.092'	11° 06.380'	537	8.29	379.667	24.7	47.1913
Eginger See	A301EG	2012-08-30	Germany	Eging a.See/Bayern	11:03:00	48° 43.169'	13° 16.281'	378	10.0267	143.333	21.7333	0.104717
Dreiburgensee	A302DR	2012-08-30	Germany	Bayern	12:37:00	48° 44.290'	13° 21.071'	442	9.29	129.333	22.6	0.0722059
Obersee-Bodensee	Z011OB	2012-08-01	Germany	Dingelsdorf/BW	17:15:00	47,744011°	9.15217	400	8.55333	283.333	23.4333	503.951
Untersee-Bodensee	Z021UB	2012-08-02	Germany	Allensbach/BW	10:10:00	47,712049°	9,073561°	399	8.52333	256.333	23.6333	60.3407
Feldsee	Z281FD	2012-08-28	Germany	Feldberg/BW	12:00:00	47,869386°	8,033346°	1150	7.95	11.6667	17.7667	0.0925525
Schluchsee	Z282SU	2012-08-28	Germany	Badenwürtemberg	15:00:00	47,832144°	8,13464°	940	8.66667	149.667	20.8	4.75599
See bei Bühl (Pond)	Z291BU	2012-08-29	Germany	Bühl/Schwarzwald BW	13:00:00	48,695527°	8,093199°	129	8.4	369	23.8333	0.0103177
Mummelsee	Z292MM	2012-08-29	Germany	Bühl/Schwarzwald BW	15:00:00	48,597519°	8,201791°	1016	8.07333	28.3333	18.6333	0.000231443
Schwarzenbachtalsperre	Z293SB	2012-08-29	Germany	Bühl/Schwarzwald BW	16:15:00	48,661996°	8,313016°	659	7.98667	47	21.4667	0.671752
Altrheinsee	Z301WO	2012-08-30	Germany	Frankenthal/Rheinland-Pfalz	12:45:00	49,57846°	8,369489°	84	9.74	694	22.3667	0.314086
Laacher See	Z302LA	2012-08-30	Germany	Koblenz/Rheinland-Pfalz	16:20:00	50,406513°	7,256366°	264	8.69667	655.333	21.2667	3.27091
Wiesensee	Z311WN	2012-08-31	Germany	Stahlhofen/Rheinland-Pfalz	09:15:00	50,585874°	7,991669°	404	9.14667	156	19.3	0.828414
Krombachtalsperre	Z312KB	2012-08-31	Germany	Dreidorf/Hessen	10:30:00	50,615857°	8,139163°	515	8.38	85.3333	18.4667	0.764518
Bostalsee	S011BO	2012-08-01	Germany	Saarland	13:00:00	49° 33' 46,53''	7° 04' 28,93''	450	8.96333	111.667	22.6333	1.13812
Dünnbrucksee	S111DÜ	2012-09-11	Germany	Kevelaer/Niederrhein	09:45:00	51° 34' 34''	6° 17' 52,38''	70	8.76333	362.333	20.9333	0.126919
Silbersee II	S112SI	2012-09-11	Germany	Haltern/Münsterland	13:40:00	51° 47' 48''	7° 12' 54,9''	88	8.62667	241	20.7667	0.675062
Baldeneysee	S113BY	2012-09-11	Germany	Essen/Ruhrgebiet	16:20:00	51° 23' 55,43''	7° 0' 23,66''	96	8.06333	566.333	20.4	2.66752
Meerfelder Maar	S301MM	2012-08-30	Germany	Eifel	13:00:00	50° 6' 1,45''	6° 45' 48,06''	375	9.27333	298.333	21.3	0.251407
Weinfelder Maar	S302WM	2012-08-30	Germany	Eifel	15.45	50° 10' 28,69''	6° 51' 7,25''	525	8.16	30.6667	20.3333	0.162834
Oleftalsperre	S303OL	2012-08-30	Germany	Eifel	18:40:00	50° 29' 40''	6° 25' 7,68''	505	8.39333	69.6667	20	1.05899
Rurtalsperre	S311RU	2012-08-31	Germany	Eifel	09:40:00	50° 38' 19,46''	6° 26' 26,23''	320	8.52667	100.667	20.3333	6.29788
Zülpicher See	S312ZÜ	2012-08-31	Germany	Voreifel	12:00:00	50° 40' 36''	6° 9' 29''	210	8.96667	567	20.4333	0.741273
Rothsee	O261RO	2012-08-26	Germany	Polsdorf/Bayern	13:45:00	49° 14.264'	11° 12.549'	345	8.14667	388	21.6	0.490148
Brombachersee Groß	O262BR	2012-08-26	Germany	Pleinfeld/Bayern	15:15:00	49° 7.137'	10° 57.689'	413	8.95333	328	20.4	0.849173
Steinbergersee	O263ST	2012-08-26	Germany	Steinberg a.See/Bayern	17:30:00	49° 17.043'	12° 9.399'	359	6.95	954.333	21.0333	2.03515
Großer Arbersee	O271GA	2012-08-27	Germany	Bodenmais/Bayern	11:30:00	49° 5.928'	13° 9.572'	935	7.21	10.6667	15.5	0.0696383
Quarzengrubensee	O281QU	2012-08-28	Germany	Bodenmais/Bayern	11:00:00	49° 3.091'	13° 10.270'	901	7.04	33	13	0.0682987
Kleiner Arbersee	O282KA	2012-08-27	Germany	Bodenmais/Bayern	13:00:00	49° 7.657'	13° 7.035'	933	6.49667	10	18.5	0.175767
Schiesschweiher	O301SC	2012-08-30	Germany	Weiden/Bayern	13:36:00	49° 42.801'	12° 00.979'	420	8.52	83	21.6	0.332884
Dechsendorferweiher	O302DE	2012-08-30	Germany	Erlangen/Bayern	16:00:00	49° 37.818'	10° 57.484'	284	353	9.6	22.7	0.000392865
Sankelmarker See	N121SA	2012-08-12	Germany	Oeversee/Schlesw-Hols	10:00:00	54° 42' 39''	09° 25' 60''	38	9.03333	365.333	20.5	0.545112
Arenholzer See	N122AR	2012-08-12	Germany	Neuberend/Schleswig	12:50:00	54° 32' 09''	09° 29' 13''	27	8.86	316.333	21.0667	0.766135
Großer Plöner See	N123PL	2012-08-12	Germany	Plön/Schleswig	15:00:00	54° 05' 09''	10° 25' 13''	34	8.91	332.333	22.9667	31.1182
Ratzeburger See	N131RA	2012-08-13	Germany	Groß Sarau	09:10:00	53° 46' 18''	10° 44' 26''	6	8.71667	311	18.8667	15.4194
Neukloster See	N132NE	2012-08-13	Germany	Neukloster	13:45:00	53° 51' 51''	11° 42' 14''	36	8.54667	464.333	20.1667	2.60272
Stassower See	N133ST	2012-08-13	Germany	Thelkow/Mecklenburg-Vorpommern	16:00:00	54° 02' 04''	12° 35' 26''	33	8.50333	204.667	21.2667	0.0821039
Kummerower See	N141KU	2012-08-14	Germany	Salem/Mecklenburg-Vorpommern	08:50:00	53° 47' 37''	12° 48' 46''	-3	8.82	511.333	19.5333	32.7395
Müritz	N142MU	2012-08-14	Germany	Klink/Mecklenburg-Vorpommern	12:05:00	53° 28' 44''	12° 37' 27''	70	8.69333	396.667	20.2333	106.436
Großer Stechlinsee	N143GS	2012-08-14	Germany	Neuglobsow/Brandenburg	15:50:00	53° 08' 28''	13° 01' 49''	60	8.76	233	21.2667	3.93353
Unterrucker See	N161UN	2012-08-16	Germany	Prenzlau/Brandenburg	11:20:00	53° 17' 02''	13° 50' 51''	23	8.59667	505.333	20.6	10.1921
Großer Plessower See	N231PL	2012-08-23	Germany	Werder/Brandenburg	09:00:00	52° 22' 23''	12° 54' 31''	28	8.57333	457.667	22.3333	3.17647
Bohnenländer See	N232BH	2012-08-23	Germany	Brandenburg(Havel)/Brand	11:00:00	52° 27' 53''	12° 30' 16''	25	7.71	383	22.3	0.143882
Kleßener See	N233KL	2012-08-23	Germany	Klessen/Brandenburg	13:30:00	52° 43' 55''	12° 27' 39''	12	8.83667	420.667	23.4667	0.508602
Zemminsee	N241ZE	2012-08-24	Germany	Groß Köris/Brandenburg	10:20:00	52° 09' 25''	13° 38' 38''	20	9.14667	243.333	21.9333	0.440355
Senftenberger See	N242SE	2012-08-24	Germany	Senftenberg/Brandenburg	12:20:00	51° 30' 45''	14° 00' 57''	91	8.32333	406.333	23.2333	10.8616
Kossateich	N243KO	2012-08-24	Germany	Raddusch/Brandenburg	15:40:00	51° 49' 48''	14° 03' 55''	53	7.7	688.667	22.4333	0.257672
Bergwitzsee	N251BE	2012-08-25	Germany	Bergwitz/Sachsen-Anhalt	12:00:00	51° 47' 29''	12° 34' 17''	83	6.85	342.667	23.5667	1.80385
Vollertsee	N252VO	2012-08-25	Germany	Trebnitz/Sachsen-Anhalt	15:20:00	51° 06' 16''	12° 03' 10''	181	7.95667	1599	24.1333	0.126382
Talsperre Kelbra	N253KE	2012-08-25	Germany	Kelbra/Sachsen-Anhalt	18:10:00	51° 25' 40''	11° 01' 01''	165	8.93667	790.667	23.9333	5.96888
Lütschetalsperre	N261LU	2012-08-26	Germany	Frankenhain/Thüringen	12:10:00	50° 44' 01''	10° 45' 24''	591	10.47	206.667	20.2	0.150971
Jüchsen	N262JU	2012-08-26	Germany	Jüchsen/Thüringen	15:10:00	50° 28' 32''	10° 30' 52''	350	8.13	378.333	20.6	0.179985
Wilder See	N263WI	2012-08-26	Germany	Röthlein/Bayern	18:20:00	49° 58' 02''	10° 12' 01''	204	8.13333	1032.33	20.7333	0.0322182
Pfordter See	N271PF	2012-08-27	Germany	Pfordt/Hessen	10:15:00	50° 39' 05''	09° 36' 06''	228	9.20333	338.333	19.5667	0.133819
Seeburger See	N272SB	2012-08-27	Germany	Seeburg/Niedersachsen	14:00:00	51° 30' 50''	10° 09' 25''	150	9.15333	480.667	22.8667	0.754336
Steinhuder Meer	N273ST	2012-08-27	Germany	Steinhude/Niedersachsen	18:00:00	52° 27' 08''	09° 20' 59''	38	9.51333	281.333	21.1333	26.1366
Dümmer See	N281DU	2012-08-28	Germany	Hüde/Niedersachsen	11:10:00	52° 29' 47''	08° 21' 16''	25	9.42333	460.333	20.0333	13.4851
Heiliges Meer	N282HE	2012-08-28	Germany	Recke/NRW	14:00:00	52° 20' 56''	07° 37' 58''	40	8.02667	248.333	21.3333	0.0485853
Seehamer See	A071SE	2012-01-07	Germany	Seeham, Rosenheim	10:50:00	47° 50.509'	11° 51.530'	649	8.38	358.667	18.4	1.07466
Chiemsee	A072CH	2012-01-07	Germany	Breitbrunn	14:20:00	47° 52.302'	12° 23.195'	522	8.59667	321.667	22.8333	75.3209
Waginger See	A073WA	2012-01-07	Germany	Waging	17:46:00	47° 55.361'	12° 48.155'	436	8.51333	297	24	8.85804
Nyekladhaza	O073NY	2012-08-07	Hungary	Miskolc	17:00:00	47° 59.290'	20° 50.954'	108	8.20333	763.667	28.0333	0.78103
Tisza-To	O221TI	2012-08-22	Hungary	Tiszafured/Debrezen	12:30:00	47° 38.979'	20° 40.423'	135	8.03	449	26.5667	68.9551
Csecs Halast	O222CS	2012-08-22	Hungary	Tiszafured/Debrezen	14:30:00	47° 33.546'	21° 00.912'	140	8.1	361	26.9667	0.314077
Kv1 Viztarolo	O223KV	2012-08-22	Hungary	Balmazujvaros/Debrezen	16:30:00	47° 41.734'	21° 22.405'	149	9.15	472	29.3	5.88935
Szalka	O231SZ	2012-08-23	Hungary	Szalka	15:00:00	46° 16.426'	18° 38.080'	144	9.1	587	28.0333	0.651148
Siófok	O241PL	2012-08-24	Hungary	Siofok/Plattensee	09:30:00	46° 56.014'	18° 7.056'	133	8.99	777.333	24.9	565.969
Velenci-To	O242VE	2012-08-24	Hungary	Velence	11:30:00	47° 11.996'	18° 36.481'	133	9.11333	2912.67	27.9	15.8358
Lago di Garda	A181GA	2012-08-18	Italy		16:24:00	45° 41.167'	10° 39.506'	64	8.55333	220.333	27.2	370.588
Lago Ledro	A182LE	2012-08-18	Italy		18:17:00	45° 52.462'	10° 45.367'	643	8.50667	308	24.8333	2.15891
Gioveretto	A191GI	2012-08-19	Italy		14:46:00	46° 29.515'	10° 43.053'	1839	8	134.333	17.8333	0.702183
Großer Seefeld-See	A201SE	2012-08-20	Italy		12:53:00	46° 52.286'	11° 39.275'	2366	8.75333	160.333	17.1333	0.0534299
Lago di Scandereno	Z041SD	2012-08-04	Italy	AmatriceAbruzzen	12.00	42,637357°	13,259692°	851	8.55667	364.667	26.2	0.423893
Lago Compostoto	Z042CP	2012-08-04	Italy	Montereale/Abruzzen	14:10:00	42,52795°	13,370268°	1320	8.81333	198	22.6667	10.6992
Lago di Scanno	Z051SC	2012-08-05	Italy	Villalago/Abruzzen	11:15:00	41,918405°	13,861786°	925	8.41667	246	23.8	0.807473
Lago di Montagna Spaccata	Z052MS	2012-08-05	Italy	Alfedena/Abruzzen	13:50:00	41,71982°	14,012058°	1061	8.37	230.333	24.7667	0.129484
Lago di Castel San Vincenzo	Z053CV	2012-08-05	Italy	Castel San Vincenzo/Abruzzen	16.30	41,647629°	14,055703°	699	8.31	233.667	24.7667	0.437745
Lago di Bolsena	Z061BO	2012-08-06	Italy	Marta/Lazio	12:30:00	42,537002°	11,922102°	306	8.85667	538	27.1333	112.372
Lago di Bilancino	Z062BI	2012-08-06	Italy	Cavallina/Toscana	17:30:00	43,981533°	11,265477°	255	8.48333	384	27.2667	4.24294
Lago Sillara	Z071SI	2012-08-07	Italy	Monchio delle Corti/Emiliana-Romagna	16:00:00	44,36448°	10,07026°	1721	8.06667	16	18.4	0.0105785
Lago Verde	Z081VE	2012-08-08	Italy	Monchio delle Corti/Emiliana-Romagna	15:00:00	44,363229°	10,09089°	1464	8.54333	44.6667	20.5	0.0350959
Lago Ballano	Z082BL	2012-08-08	Italy	Monchio delle Corti/Emiliana-Romagna	16:50:00	44,36935°	10,101761°	1333	8.18	35	21.5	0.0623175
Lago Paduli	Z083PA	2012-08-08	Italy	Rigoso	18:30:00	44,348161°	10,138432°	1137	8.39667	121	21.5333	0.274092
Lago Viverone	Z111VV	2012-08-11	Italy	Viverone/Turin	15:30:00	45,4175°	8,048519°	222	9.35667	205	29.3333	5.50816
Lago di Candia	Z112CD	2012-08-11	Italy	Canavese/Turin	17:45:00	45,320539°	7,899084°	224	9.10333	129.333	30.5667	1.50711
Laghi di Avigliana	Z131AV	2012-08-13	Italy	Avigliana/Torino	10:00:00	45,023863°	7,393073°	357	9.23667	301	26.2	0.872323
Lago Agnel	Z132AG	2012-08-13	Italy	Ceresole Reale/Torino	15:15:00	45,469644°	7,140206°	2295	8.68333	111.333	15.8333	0.137681
Lago Ceresole	Z133CS	2012-08-13	Italy	Ceresole Reale/Torino	16:30:00	45,434175°	7,22738°	1587	8.32667	40	18	1.50078
Lago di Lugano	Z221LA	2012-08-22	Italy	Cima/Lugano	13:00:00	46,023797°	9,05234°	365	8.98333	192	28.0333	48.6999
Lago di Como	Z222CM	2012-08-22	Italy	Menaggio/Lago di Como	14:30:00	46,036552°	9,239219°	220	9.50333	162.333	28.2333	145.563
Lago d'Iseo	Z242IO	2012-08-24	Italy	Lovere/Lombardia	17:15:00	45,81995°	10,088109°	189	9.14667	234.667	26.6667	62.7196
Lago di Cavazzo	A141CA	2012-08-14	Italy		10:10:00	46° 20.246'	13° 04.123'	194	7.96333	681.667	15.9667	1.20262
Elgsjö	N011EL	2012-08-01	Norway	Notodden/Telemark	13:40:00	59° 35' 30''	09° 21' 16''	260	6.33333	34.3333	20.9333	0.590766
Hjartsjävatnet	N012HJ	2012-08-01	Norway	Hjartdal/Telemark	17:00:00	59° 36' 30''	08° 45' 46''	168	6.81	5	15.4	1.09362
Oftevatn	N021OF	2012-08-02	Norway	Tokke/Telemark	11:00:00	59° 29' 47''	08° 11' 30''	560	7.35333	15.6667	15.9333	0.890133
Vägslivatnet	N022VA	2012-08-02	Norway	Vinje	14:00:00	59° 46' 04''	07° 22' 03''	816	7.23333	5.33333	14.1	1.11755
Roldalvatsnet	N023RO	2012-08-02	Norway	Roldal/Hordaland	16:40:00	59° 49' 42''	06° 48' 24''	448	6.1	2.33333	13.1	7.85116
Eidfjordvadnet	N031EI	2012-08-03	Norway	Eidfjord/Hordaland	09:40:00	60° 25' 33''	07° 07' 01''	31	7.1	17.6667	13.1	3.86019
Repsetjørnane	N032DY	2012-08-03	Norway	Cztuchow	12:00:00	60° 22' 51''	07° 25' 56''	1100	7.25	5	13.2667	0.0344795
Skiftessjöen	N033SK	2012-08-03	Norway	Eidfjord/Hordaland	14:30:00	60° 22' 38''	07° 33' 56''	1250	7.53333	6	11.9333	0.808162
Strondafjorden	N041ST	2012-08-04	Norway	Ansdal	09:30:00	60° 57' 54''	09° 16' 58''	365	7.55	13	15.4333	9.95486
Tonsvatnet	N042RO	2012-08-04	Norway	Dokka	11:30:00	60° 51' 49''	09° 33' 42''	750	7.55	18.6667	15.4667	0.17151
Mjösa	N043MJ	2012-08-04	Norway	Lillehammer/Oppland	13:30:00	61° 04' 20''	10° 25' 56''	125	7.59333	17.3333	16.5333	419.395
Nordmesna	N051NO	2012-08-05	Norway	Lillehammer/Oppland	16:30:00	61° 05' 58''	10° 40' 58''	520	7.04333	12	17.8667	5.96374
Hurdalssjöen	N061HU	2012-08-06	Norway	Eidsvoll	11:30:00	60° 19' 44''	11° 07' 28''	190	6.91667	23	17.3667	36.949
Rödenssjöen	N071RD	2012-08-07	Norway	Orje	10:30:00	59° 29' 18''	11° 38' 22''	126	7.11	40	17.8	14.5792
Jezioro Miedwie	N162MI	2012-08-16	Poland	Stargard Szczecinski	12:40:00	53° 21' 09''	14° 55' 17''	11	8.54667	487.333	20.1667	35.2495
Jezioro Piecnik	N163PI	2012-08-16	Poland	Piecnik	15:50:00	53° 20' 33''	16° 15' 15''	132	7.70667	42	20.6	0.447772
Jezioro Jastrowie Wielkie	N171JS	2012-08-17	Poland	Jastrowie	08:50:00	53° 24' 47''	16° 51' 08''	115	8.79333	191.333	19.6333	0.311859
Rychnowskie	N172RY	2012-08-17	Poland	Cztuchow	10:30:00	53° 40' 35''	17° 23' 11''	161	9.00333	278.667	20.2667	2.18359
Jezioro Borzechowski	N173BO	2012-08-17	Poland	Zblewo	12:50:00	53° 54' 52''	18° 24' 03''	100	8.10667	347	22.7333	2.16766
Maly Jeziorak	N181JE	2012-08-18	Poland	Itawa	10:40:00	53° 36' 02''	19° 33' 02''	110	9.02	256	20.3	34.903
Jezioro Wulpirski	N182WU	2012-08-18	Poland	Gietrzwald	13:00:00	53° 43' 30''	20° 16' 28''	100	8.84333	207	22.2	0.963168
Jezioro Duze Zninskie	N182ZN	2012-08-19	Poland	Znin	13:40:00	52° 51' 21''	17° 45' 09''	86	9.16667	613.333	23.7	4.31136
Jezioro Lasinski	N183LA	2012-08-18	Poland	Lasin	17:30:00	53° 30' 21''	19° 04' 17''	76	7.94	450	21.1333	1.57103
Jezioro Borówno	N191BW	2012-08-19	Poland	Dobrcz	10:30:00	53° 14' 09''	18° 07' 53''	88	8.83333	382.333	22.1	0.359281
Jezioro Rgielskie	N193RG	2012-08-19	Poland	Kaliska	16:45:00	52° 49' 43''	17° 15' 02''	82	8.69667	581.667	25.7333	1.31459
Jezioro Słupeckie	N201SL	2012-08-20	Poland	Stupca	9;30	52° 17' 46''	17° 53' 16''	89	9.75667	366	21.8	2.37994
Jezioro Jeziorsko	N202JZ	2012-08-20	Poland	Warta	12:50:00	51° 49' 54''	18° 40' 22''	116	8.77	298	23.2333	33.9055
Jezioro Gołuchowskie	N203GO	2012-08-20	Poland	Goluchow	16.40	51° 50' 26''	17° 56' 39''	96	9.13	538	26.5333	0.447075
Jezioro Niepruszewskie	N211NI	2012-08-21	Poland	Niepruszewo	12:30:00	53° 23' 19''	16° 36' 17''	79	8.46333	514.667	23.2333	2.45771
Jezioro Wielkie	N212WI	2012-08-21	Poland	Garbicz	15:20:00	52° 18' 53''	14° 59' 06''	83	8.62667	273.667	26.2333	0.446492
Mietkowskie	O011MI	2012-08-01	Poland	Wroclaw/Schlesien	11:30:00	50° 28.027'	16° 37.346'	169	9.77333	301.333	25.1	0.0834726
Bialy Kosciol	O012BI	2012-08-01	Poland	Brati Kosciot/Schles.	14:00:00	50° 43.623'	17° 2.371'	172	9.96333	237.333	26.7333	0.096428
Biestrzynik	O021BI	2012-08-02	Poland	Ozimek/Oberschles.	13:00:00	50° 44.242'	18° 14.346'	195	8.17333	97.6667	26.6667	0.0180956
Turawa	O022TU	2012-08-02	Poland	Opole/Oberschles.	15:00:00	50° 43.2359'	18° 06.4311'	172	10.03	274	29.0333	15.7801
Zywiec	O031ZY	2012-08-03	Poland	Zywicz/Schlesien	14:00:00	49° 42.305'	19° 10.937'	340	8.44	356.667	25.8	7.82181
Morskie Oko	O041MO	2012-08-04	Poland	Zakopane/Hohe Tatra	07:00:00	49° 12.078'	20° 4.265'	1401	8.02667	11.3333	13.6333	0.318197
Czarny Staw	O042CZ	2012-08-04	Poland	Zakopane/Hohe Tatra	09:00:00	49° 11.414'	20° 4.436'	1570	8.02333	12.3333	15	0.202167
Toporowi Staw	O043TO	2012-08-04	Poland	Zakopane/Hohe Tatra	13:00:00	49° 17.015'	20° 1.814'	1086	6.36667	9	20.3667	0.0051226
Czersztynskie	O051CO	2012-08-05	Poland	Nowy Targ/Hohe Tatra	08:30:00	49° 27.961'	20° 13.568'	527	9.28	190	21.9	10.1202
Cincis Lacula	O101CI	2012-08-10	Rumania	Cincis Cerna/Hunedoara	11:00:00	45° 41.410'	22° 52.101'	297	9.09667	147	25.2333	2.59355
Vidra Lacula	O102VI	2012-08-10	Rumania	Obarsialotrului/Tagaras	16:30:00	45° 25.452'	23° 46.001'	1210	7.78667	52.3333	21.0667	1.73615
Balea	O111BA	2012-08-11	Rumania	Carlisoara/Tagaras	13:00:00	45° 36.182'	24° 36.862'	2004	7.89	89.6667	13.7667	7.94727
Raura	O121RA	2012-08-12	Rumania	Mandra	11:30:00	45° 55.686'	24° 3.178'	412	8.83667	743.333	22.9	0.0425618
Sacel	O122SA	2012-08-12	Rumania	Sacel	14:30:00	45° 47.499'	23° 56.789'	542	8.49667	334	24.4667	0.0532842
Ostrov	O141OS	2012-08-14	Rumania	Ostrovel/Hunedoara	16:45:00	45° 31.031'	22° 51.252'	476	8.47	69.3333	17.9333	0.264921
Bucura	O151Bu	2012-08-15	Rumania	Retezat	13:00:00	45° 21.499'	22° 52.567'	2030	8.41667	11	14.5	0.735435
Topolovatu Mare	O161TO	2012-08-16	Rumania	Topolovatu Mare	10:15:00	45° 47.075'	21° 37.698'	141	9.75	209.667	22.5667	0.0923183
Gilau	O181GI	2012-08-18	Rumania	Gilau/Apuseni	11:30:00	46° 44.753'	23° 22.244'	399	8.61333	79.6667	18.9333	0.234314
Fantanele	O182FA	2012-08-18	Rumania	Belis/Apuseni	15:00:00	46° 40.049'	23° 3.365'	993	8.68667	73	20.9333	0.602223
Somesul Mic	O183SO	2012-08-18	Rumania	Tloresi	17:30:00	46° 45.049'	23° 28.640'	411	8.69	126.333	21.9	6.75004
Baraj Dragan (Floroiu Lacul)	O201BA	2012-08-20	Rumania	Lunca Visagului/Apuseni	13:00:00	46° 47.434'	22° 42.998'	850	8.3	79.6667	21.2	0.339769
Sarbi	O202SA	2012-08-20	Rumania	Oradea	16:45:00	47° 12.513'	22° 8.054'	130	8.74	384	24.5	0.344855
Orava	O032OR	2012-08-03	Slovakia	Namestovo	16:00:00	49° 23.861'	19° 29.121'	594	8.87667	199.667	25.5667	27.1677
Velicke Pleso	O052VE	2012-08-05	Slovakia	Vysoke Tatry/Hohe Tatra	12:00:00	49° 9.377'	20° 9.396'	1600	7.38667	7.33333	11.9667	0.018271
Popradske Pleso	O053PO	2012-08-05	Slovakia	Vysoke Tatry/Hohe Tatra	13:45:00	49° 9.314'	20° 4.832'	1493	7.72333	11.3333	14.5	0.06528
Velke Hincove Pleso	O061VE	2012-08-06	Slovakia	Vysoke Tatry/Hohe Tatra	12:30:00	49° 10.575'	20° 3.610'	1947	7.55333	10	12.9333	0.191085
Strebske Pleso	O062ST	2012-08-06	Slovakia	Strebske Pleso/Hohe Tatra	16:30:00	49° 7.244'	20° 3.422'	1351	8.30667	19	23.3	0.183335
Liptovska Mara	O071LI	2012-08-07	Slovakia	Liptovsky Trhovec	10:45:00	49° 6.524'	19° 32.974'	568	8.97667	212.333	23	18.734
Palcmanska Masa	O072PA	2012-08-07	Slovakia	Palcmanska Masa	13:00:00	48° 51.782'	20° 23.162'	786	8.81333	249.667	23	18.3214
Krolova	O251KR	2012-08-25	Slovakia	Soporna/Nitra	10:30:00	48° 15.121'	17° 48.567'	138	9.04	283	25.9333	10.7081
Lago de Banyoles	S052BA	2012-08-05	Spain	Costa Brava	15:30:00	42° 7' 22,12''	2° 45' 11,09''	224	8.06667	1208	27.7	1.17806
Laguna Altera	S081LA	2012-08-08	Spain	Sierra Nevada	15:10:00	37° 3' 30,31''	3° 18' 14,37'' (W)	3120	8.36667	9	16.7	0.00505684
Laguna Hondera	S082LH	2012-08-08	Spain	Sierra Nevada	17.30	37° 2' 51,1''	3° 17' 35,5'' (W)	2950	8.08667	17.3333	14.9333	0.00777805
Embalse de Canales	S091CA	2012-08-09	Spain	Sierra Nevada	12:30:00	37° 9' 37,9''	3° 28' 38,46'' (W)	992	9.12	153	24.8333	1.36925
Embalse de Béznar	S092BE	2012-08-09	Spain	Sierra Nevada	14.45	36° 54' 55,58''	3° 32' 17,28'' (W)	530	8.53	552.667	25.5333	1.59529
Laguna de las Aquas Verdes	S102LR	2012-08-10	Spain	Sierra Nevada	1940-12-01	37° 2' 53,15''	3° 22' 6,1'' (W)	3110	8.18667	35.6667	16.3667	0.00140613
Embalse de Alarcón	S111AL	2012-08-11	Spain	Cuenca	12:40:00	39° 33' 57,36''	2° 6' 46'' (W)	880	8.35333	526.75	25.3333	52.3764
Embalse de Contreras	S112CO	2012-08-11	Spain	Cuenca	15:00:00	39° 33' 22,31''	1° 29' 13,13'' (W)	692	8.24333	1011.67	27	17.4251
Embalse de Arenós	S121AR	2012-08-12	Spain	Sierra de Java Cambre	11:50:00	40° 5' 8,43''	0° 33' 7,8'' (W)	610	8.26	735	25.3667	1.28386
Embalse de Sitjar	S122SJ	2012-08-12	Spain	Sierra de Espadan	15:00:00	40° 0' 40''	0° 14' 1,6'' (W)	204	8.28	818	27.5	2.66494
Pantano de Sant Ponç	S141SP	2012-08-14	Spain	Pyrenees	11:00:00	41° 57' 49,53''	1° 36' 11,16''	566	8.44667	393.333	25.2333	1.41899
Embalse de la Baells	S142BL	2012-08-14	Spain	Pyrenees	14.15	42° 7' 35,75''	1° 52' 42,3''	680	8.43	453.667	25.1	3.27309
Embalse de Utxesa	S191UT	2012-08-19	Spain	Pyrenees	11:00:00	41° 29' 50,37''	0° 30' 46,41''	207	8.24667	674.333	23.6667	1.57219
Embalse de Barasona	S192BR	2012-08-19	Spain	Pyrenees	14:00:00	42° 7' 38,09''	0° 18' 41,42''	489	8.68	271	28.1	6.25391
Embalse de Mediano	S193ME	2012-08-19	Spain	root of Pyrenees	17:30:00	42° 19' 24,32''	0° 11' 30,18''	547	8.67333	227.333	25.4	5.2034
Embalse de Pondiellas	S201PO	2012-08-20	Spain	Pyrenees	14:55:00	42° 46' 33,15''	0° 15' 40,26'' (W)	2805	8.83667	77	13.7333	0.0270603
Ibón de Baños/ Balneario de Panticosa	S211BN	2012-08-21	Spain	Pyrenees	12:50:00	42° 45' 36,17''	0° 14' 10,36'' (W)	1705	7.65333	41	16.4667	0.0462947
Embalse de Lunuza	S212LU	2012-08-21	Spain	Pyrenees	15:15:00	42° 45' 16''	0° 18' 52,63'' (W)	1300	8.87	163.667	21.7	0.405833
Embalse de Javierrelatre	S213JA	2012-08-21	Spain	Pyrenees	18:30:00	42° 24' 7,23''	0° 29' 24,27'' (W)	691	8.70667	280	23.7	0.835275
Embalse de Senet	S231SN	2012-08-23	Spain	Pyrenees	12:00:00	42° 34' 50,7''	0° 45' 23,13''	1490	8.53	43	19.8333	0.840321
Embalse de Escales	S232ES	2012-08-23	Spain	Pre-Pyrenees	14:00:00	42° 20' 7,6''	0° 44' 16,7''	840	9.08	194.667	24.2	3.66621
Pantano de Talam	S233TA	2012-08-23	Spain	Pyrenees	16:30:00	42° 13' 52,41''	0° 58' 24,31''	550	9.05333	194.667	29.2	6.0552
Yddingesjön	N103YD	2012-08-10	Sweden	Lund	17:00:00	55° 33' 09''	13° 15' 41''	43	8.86333	361	19.6333	1.93228
Järnsjön	N072JA	2012-08-07	Sweden	Arjäng	12:30:00	59° 22' 22''	12° 14' 54''	147	7.34333	27	18.1333	18.6426
Vänern	N073VR	2012-08-07	Sweden	Karlstadt/Värmland	15:30:00	59° 22' 26''	13° 23' 49''	46	7.50667	52.3333	18.1667	6483.38
Vätsjön	N081VT	2012-08-08	Sweden	Karlskoga	10:00:00	59° 17' 44''	14° 39' 33''	136	6.88	28	18.8667	2.74072
Tisaren	N082TI	2012-08-08	Sweden	Örebro	13:30:00	58° 59' 46''	15° 04' 13''	105	7.86667	74.3333	19.1333	12.3744
Vättern	N083VE	2012-08-08	Sweden	Vadstena	18:30:00	58° 27' 51''	14° 55' 45''	93	8.65	120	18	1886.1
Hjortsjön	N091HO	2012-08-09	Sweden	Vaggeryd	10:30:00	57° 30' 22''	14° 07' 41''	197	7.48667	99	17.8333	0.976081
Färsjön	N092FA	2012-08-09	Sweden	Dörarp	12:15:00	56° 58' 25''	14° 00' 16''	165	7.1	51.6667	21	0.107106
Möckeln	N093MO	2012-08-09	Sweden	Diö/Smaland	16:00:00	56° 37' 05''	14° 10' 53''	140	7.15	59.6667	20.3667	40.4556
Ballingsiövssjön	N101BA	2012-08-10	Sweden	Ottarp	11:00:00	56° 13' 54''	13° 52' 55''	43	7.65667	119	19.0333	0.28246
Östra Ringsjön	N102RI	2012-08-10	Sweden	Höör	13:30:00	55° 53' 47''	13° 31' 44''	61	8.83333	219	19.1667	25.9376
Gigerwaldsee	A271GI	2012-08-27	Switzerland	Chur/St.Gallen	14:03:00	46° 54.368'	09° 23.296'	1344	8.33333	198.667	12.9333	0.745059
Walensee	A272WA	2012-08-27	Switzerland	Vaduz/St.Gallen	16:56:00	47° 06.567'	09° 11.098'	427	8.47	245	21.9667	24.2083
Kloentalersee	A281KL	2012-08-28	Switzerland	Glarus/Glarus	11:11:00	47° 01.558'	09° 00.192'	843	8.41333	182.667	19.6	3.17908
Genfer See	Z171GF	2012-08-17	Switzerland	Genf/	12:20:00	46,392207°	6,258128°	372	8.67667	262.333	23.9667	568.435
Lac de Neuchatel	Z172NC	2012-08-17	Switzerland	Estavater-le-Lac/Fribourg	14:30:00	46,852684°	6,838229°	419	8.82333	247.667	24.4	212.204
Vierwaldstätter See	Z191VW	2012-08-19	Switzerland	Beckenried/Nidwalden	12:00:00	46,964138°	8,482088°	431	8.90333	185.333	24.2667	110.413
Arnisee	Z192AS	2012-08-19	Switzerland	Intschi/Uri	14:15:00	46,770455°	8,642899°	1384	8.03	49.3333	13.8667	0.0437003
Schwärziseeli	Z201LI	2012-08-20	Switzerland	Andermatt/Uri	12:30:00	46,563103°	8,430137°	2646	8.75	125.333	15.5667	0.0191641
Oberaarsee	Z202OA	2012-08-20	Switzerland	Gletsch/Wallis	16:30:00	46,547979°	8,276605°	2284	8.27667	19.6667	17.6667	1.50842
Tote See	Z203TT	2012-08-20	Switzerland	Gletsch/Wallis	17:15:00	46,560962°	8,336841°	2128	7.75667	4	15.7333	0.194255
Lago della Sella	Z211SL	2012-08-21	Switzerland	Andermatt/Ticino	12:45:00	46,568457°	8,598457°	2266	7.78333	9.33333	15.8333	0.40319
Lago della Piazza	Z212PI	2012-08-21	Switzerland	Andermatt/Ticino	15:05:00	46,556583°	8,567358°	2089	7.89667	13.6667	16.8667	0.0379548
Lägh dal Lunghin	Z231LG	2012-08-23	Switzerland	Maloja/Graubünden	15:30:00	46,416923°	9,675281°	2484	8.52	235	15.2667	0.05065
Lej da Segl	Z232SG	2012-08-23	Switzerland	Maloja/Graubünden	18:00:00	46,408987°	9,704446°	1799	8.99667	99.6667	16.7667	4.02464
Lago di Poschiavo	Z241PS	2012-08-24	Switzerland	Villalago/Graubünden	12:45:00	46,27354°	10,100572°	944	8.47667	118.667	19	2.04169
Lago Dossa	Z251IA	2012-08-25	Switzerland	San Bernadino/Graubünden	13:15:00	46,458117°	9,192673°	1600	8.20333	110	16.7	0.33985
Sufner See	Z252SN	2012-08-25	Switzerland	Sufers/Graubünden	14:45:00	46,57007°	9,380509°	1403	8.47	130	13.0667	0.772314
Wildsee	Z271WD	2012-08-27	Switzerland	Sargans/St.Gallen	14:15:00	46,468657°	9,394237°	2414	8.44333	41	11.8333	0.0666267
