# Supplementary material for: Ecological Differentiation in Two Major Freshwater Bacterial Taxa Along Environmental Gradients
Source: Front Microbiol. 2020 Feb 13;11:154. doi: 10.3389/fmicb.2020.00154 (PMC7031163; doi:10.3389/fmicb.2020.00154)
Supplement: Supplementary file 14 [file Table_2.xlsx]

## Sheet: TableS2
Table S2. Primerbiases for Alphaproteobacteria and Betaproteobacteria. Table showing the absolute and relative abundance of taxonomic groups covered by primer variants considering 0 -3 primer mismatches. The reverse primer (RV) has one wobble position (red letters) , which matches with Beta ,- and Alphaproteobacteria having adenosine and cytosine at the wobble position. Adenosine preferrs both Be…
Bacteria		Alphaproteobacteria			Alphaproteobacteria			Alphaproteobacteria
Primer variant (FW)		GGCGCACGGGTGCGTAA			GGCGGACGGGTGCGTAA			GGCGAACGGGTGAGTAA
Max individuals		3247	%		3247	%		3247	%
Mismatch record	0	180	5.54358		4	0.123191		64	1.97105
	1	341	10.502		793	24.4225		843	25.9624
	2	1030	31.7216		2226	68.5556		2256	69.4795
	3	2281	70.2495		2312	71.2042		2307	71.0502
Bacteria		Betaproteobacteria			Betaproteobacteria			Betaproteobacteria
Primer variant (FW)		GGCGCACGGGTGCGTAA			GGCGGACGGGTGCGTAA			GGCGAACGGGTGAGTAA
Max individuals		596	%		596	%		596	%
Mismatch record	0	0	0		0	0		398	66.7785
	1	1	0.167785		17	2.85235		427	71.6443
	2	417	69.9664		417	69.9664		431	72.3154
	3	441	73.9933		435	72.9866		432	72.4832
Bacteria		Betaproteobacteria			Betaproteobacteria
Primer variant (RV)		GAGCCAGCCGCCGCGGTAA			GAGCCAGCAGCCGCGGTAA
Max individuals		596	%		596	%
Mismatch record	0	0	0		0	0
	1	0	0		318	53.3557
	2	321	53.8591		326	54.698
	3	327	54.8658		338	56.7114
Bacteria		Alphaproteobacteria			Alphaproteobacteria
Primer variant (RV)		GAGCCAGCCGCCGCGGTAA			GAGCCAGCAGCCGCGGTAA
Max individuals		3247	%		3247	%
Mismatch record	0	0	0		0	0
	1	0	0		2144	66.0302
	2	2148	66.1534		2177	67.0465
	3	2181	67.1697		2186	67.3237
