# Supplementary material for: Ecological Differentiation in Two Major Freshwater Bacterial Taxa Along Environmental Gradients
Source: Front Microbiol. 2020 Feb 13;11:154. doi: 10.3389/fmicb.2020.00154 (PMC7031163; doi:10.3389/fmicb.2020.00154)
Supplement: Supplementary file 15 [file Table_3.xlsx]

## Sheet: Table_S3
Table S3 OTU names and corresponding number of reads of Polynucleobacter and Limnohabitans
Polynucleobacter			Limnohabitans
name of OTU	number of reads		name of OTU	number of reads
B2_70	418239		D_147	156121
C_77	383551		B_233	96654
B1_367	48904		B_309	66097
D_587	24603		A_329	59238
C_588	24508		B_405	42432
A_647	20453		B_436	37971
D_924	11315		C_487	32618
A_1255	6764		C_605	23215
B1_1350	5948		C_695	18261
A_1752	3869		D_718	17367
A_1868	3452		C_761	15678
A_2794	1721		B_902	11762
D_3733	1051		C_961	10624
C_3891	978		C_1101	8552
A_4769	719		B_1150	7916
B2_4837	702		C_1447	5391
A_6519	439		C_1596	4559
C_6921	401		C_1609	4487
A_6959	397		B_1731	3965
A_8294	305		C_1774	3786
C_8350	302		C_2237	2497
B2_8765	282		B_2486	2096
A_9607	250		C_2561	1981
A_10824	214		B_2850	1668
B1_18939	103		B_2877	1646
			C_2985	1556
			C_3080	1477
			C_3174	1399
			C_3377	1253
			E_3686	1079
			C_3781	1025
			C_3784	1023
			B_3803	1017
			E_3948	956
			C_4547	771
			C_4847	699
			C_4934	678
			C_4998	662
			B_6388	452
			A_6723	420
			C_7760	335
			E_9610	250
			C_10125	233
			C_10170	232
			B_10470	224
			C_11527	197
			A_12069	185
			C_12112	184
			C_12675	173
			B_13637	157
