# Supplementary material for: Ecological Differentiation in Two Major Freshwater Bacterial Taxa Along Environmental Gradients
Source: Front Microbiol. 2020 Feb 13;11:154. doi: 10.3389/fmicb.2020.00154 (PMC7031163; doi:10.3389/fmicb.2020.00154)
Supplement: Supplementary file 16 [file Table_4.xlsx]

## Sheet: Limno_partial_corr_all_kendall
Table S4. Correlation coefficients of partial correlations of microeukaryotes with Polynucleobacter and Limnohabitans. Only significant partial correlations were used in figure 6.
Limnohabitans						Polynucleobacter
subcluster	microeukaryotes	correlation coefficent	p-value			subcluster	microeukaryotes	correlation coefficient	p-value
LimC	Katablepharidophyta	-0.196548	6.49081e-05	significant		PnecB2	Haptophyceae	0.181923	0.000146828	significant
LimB	Synurales	0.18848	0.000128008			PnecB2	Katablepharidophyta	0.149086	0.00186376
LimD	Chrysophyceae	0.180008	0.000254083			PnecB2	Choanoflagellida	0.139936	0.00349823
LimB	Glaucocystophyceae	0.173755	0.000413945			PnecA	Chrysophyceae	0.138102	0.00395264
LimE	Ciliophora	-0.173318	0.000428053			PnecD	Glaucocystophyceae	-0.125799	0.00866065
LimB	Choanoflagellida	0.162245	0.000976798			PnecB2	Euglenozoa	0.117671	0.0140669
LimB	Cryptophyta	0.160651	0.00109567			PnecA	Choanoflagellida	0.107057	0.0254785
LimB	Haptophyceae	0.144854	0.00324314			PnecC	Rhodophyta	-0.104947	0.0285221
LimC	Rhizaria	-0.140828	0.00421115			PnecB2	Synurales	0.0987939	0.0392428
LimE	Glaucocystophyceae	0.138659	0.00483522			PnecB2	Ciliophora	0.0982779	0.0402802
LimE	Alveolata	0.135655	0.00583779			PnecB2	Cryptophyta	0.0970061	0.0429368
LimB	Chrysophyceae	0.130139	0.00817689			PnecC	Euglenozoa	-0.0949083	0.0476422
LimC	Streptophyta	-0.128229	0.00916463			PnecD	Haptophyceae	-0.0900265	0.060289	Non-significant
LimC	Dinophyceae	-0.127056	0.0098226			PnecB2	Chrysophyceae	0.0879004	0.0666085
LimD	Synurales	0.125168	0.0109703			PnecA	Euglenida	0.0878337	0.0668154
LimD	Katablepharidophyta	0.118438	0.0160892			PnecA	Ciliophora	0.085874	0.0731298
LimD	Glaucocystophyceae	0.114377	0.0201067			PnecD	Rhizaria	-0.082022	0.086964
LimD	Chlorophyta	-0.112477	0.0222697			PnecB1	Stramenopiles	0.0815268	0.0888863
LimE	Chlorophyta	0.109599	0.02593			PnecD	Katablepharidophyta	-0.081227	0.0900668
LimC	Euglenida	0.101986	0.038215			PnecC	Haptophyceae	-0.0805096	0.0929426
LimE	Euglenida	0.100277	0.0415684			PnecD	Cryptophyta	-0.0803294	0.0936767
LimE	Katablepharidophyta	-0.0958029	0.0515474	Non-significant		PnecA	Glaucocystophyceae	0.0754706	0.115275
LimC	Chlorophyta	0.0930104	0.0587385			PnecB1	Haptophyceae	-0.0750485	0.117322
LimD	Rhodophyta	-0.0924848	0.060181			PnecC	Synurales	0.0743906	0.120571
LimD	Cryptophyta	0.0912595	0.0636585			PnecB1	Choanoflagellida	0.074175	0.12165
LimD	Haptophyceae	0.0911208	0.0640622			PnecA	Chlorophyta	-0.0730587	0.127362
LimB	Katablepharidophyta	0.0901597	0.0669194			PnecB1	Dinophyceae	-0.0724224	0.130709
LimC	Haptophyceae	-0.0894277	0.0691651			PnecB1	Euglenida	0.070935	0.138801
LimC	Cercozoa	-0.0873511	0.0758749			PnecB2	Bacillariophyta	0.0708257	0.13941
LimE	Rhodophyta	0.0829162	0.0919862			PnecD	Chlorophyta	0.0703049	0.142342
LimC	Glaucocystophyceae	-0.0820778	0.0953206			PnecC	Bacillariophyta	-0.0651788	0.173782
LimB	Apusozoa	-0.0799635	0.104161			PnecB1	Euglenozoa	0.064988	0.175045
LimC	Apusozoa	0.0785631	0.110366			PnecD	Dinophyceae	-0.0647654	0.176527
LimA	Chrysophyceae	0.0775357	0.115102			PnecD	Apusozoa	-0.0645035	0.178283
LimE	Streptophyta	0.0751158	0.126887			PnecB2	Apusozoa	-0.0632716	0.186717
LimD	Choanoflagellida	0.0749199	0.12788			PnecA	Synurales	0.0624285	0.192658
LimE	Haptophyceae	-0.073736	0.134015			PnecA	Rhodophyta	-0.0616605	0.198188
LimE	Dinophyceae	-0.0731768	0.136991			PnecB1	Rhizaria	-0.0593599	0.215448
LimD	Dinophyceae	0.0721742	0.142454			PnecB1	Katablepharidophyta	0.0572959	0.231832
LimB	Euglenida	0.0706152	0.151277			PnecA	Euglenozoa	0.057155	0.232983
LimB	Amoebozoa	-0.068112	0.166308			PnecB1	Cryptophyta	-0.0557719	0.244485
LimB	Rhodophyta	-0.0665282	0.176382			PnecD	Bacillariophyta	-0.0542939	0.257212
LimE	Chrysophyceae	0.0644482	0.190294			PnecB2	Stramenopiles	0.0538959	0.260716
LimA	Euglenida	0.0634661	0.197137			PnecB1	Streptophyta	0.0530687	0.268105
LimA	Synurales	0.0619169	0.208295			PnecB2	Chlorophyta	-0.0530008	0.268717
LimA	Rhizaria	-0.0611733	0.21381			PnecB2	Alveolata	0.052358	0.274566
LimD	Ciliophora	0.0607652	0.216882			PnecC	Chrysophyceae	0.0521193	0.27676
LimE	Synurales	0.0589338	0.231055			PnecB1	Amoebozoa	-0.0508083	0.289023
LimC	Bacillariophyta	-0.0537011	0.275137			PnecC	Rhizaria	-0.0505822	0.291174
LimB	Bacillariophyta	0.0534817	0.277103			PnecB1	Apusozoa	-0.0475629	0.320932
LimB	Alveolata	0.0513214	0.296973			PnecA	Haptophyceae	0.046597	0.330858
LimB	Dinophyceae	0.0504163	0.305574			PnecD	Ciliophora	0.045929	0.337838
LimC	Cryptophyta	-0.0489788	0.31957			PnecC	Amoebozoa	-0.0439799	0.358738
LimA	Rhodophyta	0.0489401	0.319953			PnecC	Stramenopiles	-0.0434396	0.364672
LimA	Stramenopiles	-0.0472127	0.337331			PnecD	Choanoflagellida	0.0428639	0.371063
LimE	Amoebozoa	-0.0462392	0.347388			PnecC	Choanoflagellida	0.0416297	0.384995
LimD	Streptophyta	0.0447506	0.36313			PnecD	Synurales	-0.0412328	0.389543
LimB	Rhizaria	-0.0447312	0.363339			PnecD	Euglenida	0.0404939	0.398096
LimA	Dinophyceae	-0.0436576	0.374969			PnecB1	Chlorophyta	0.03908	0.414774
LimB	Stramenopiles	-0.0420064	0.3933			PnecA	Streptophyta	0.0380906	0.426687
LimC	Euglenozoa	-0.0414561	0.399527			PnecD	Euglenozoa	0.0377024	0.431414
LimA	Choanoflagellida	0.0400434	0.415784			PnecC	Ciliophora	0.0373378	0.435882
LimD	Alveolata	0.0392981	0.424515			PnecC	Cercozoa	-0.0373245	0.436046
LimC	Alveolata	-0.0364405	0.458972			PnecA	Cryptophyta	0.0363262	0.448418
LimA	Katablepharidophyta	-0.0355239	0.470348			PnecD	Stramenopiles	0.035525	0.458489
LimC	Amoebozoa	-0.0337037	0.493393			PnecC	Apusozoa	0.0337002	0.481897
LimE	Stramenopiles	0.0323958	0.510317			PnecB2	Glaucocystophyceae	0.0314093	0.512179
LimA	Cryptophyta	-0.031991	0.515616			PnecC	Katablepharidophyta	-0.0313943	0.51238
LimA	Cercozoa	-0.0307829	0.531599			PnecC	Alveolata	-0.0288579	0.547037
LimD	Bacillariophyta	0.0307607	0.531895			PnecB2	Cercozoa	0.0284665	0.552486
LimE	Choanoflagellida	0.0298372	0.544283			PnecB1	Chrysophyceae	0.028087	0.557796
LimD	Cercozoa	0.0288082	0.558254			PnecB1	Bacillariophyta	-0.0278527	0.561085
LimA	Euglenozoa	0.0279696	0.569767			PnecC	Streptophyta	-0.0263488	0.582425
LimC	Synurales	-0.0264928	0.590312			PnecC	Chlorophyta	-0.0244446	0.609974
LimD	Apusozoa	-0.0253099	0.607011			PnecC	Cryptophyta	-0.0240961	0.615078
LimE	Euglenozoa	0.0203091	0.679812			PnecB2	Dinophyceae	0.0210201	0.660916
LimA	Streptophyta	0.0194945	0.691983			PnecD	Amoebozoa	0.0194236	0.685233
LimE	Apusozoa	0.0193328	0.694409			PnecA	Amoebozoa	0.0179927	0.70731
LimD	Stramenopiles	0.0188233	0.702073			PnecA	Rhizaria	-0.0178245	0.709922
LimE	Cercozoa	0.0186039	0.705382			PnecB1	Alveolata	0.0175121	0.714782
LimA	Glaucocystophyceae	-0.0182418	0.710855			PnecA	Dinophyceae	0.015877	0.740402
LimB	Ciliophora	0.0182133	0.711286			PnecA	Katablepharidophyta	0.0149302	0.755372
LimE	Cryptophyta	0.0181739	0.711884			PnecA	Cercozoa	0.0140324	0.769654
LimC	Chrysophyceae	-0.0179865	0.714724			PnecA	Alveolata	0.0137365	0.774377
LimA	Haptophyceae	-0.0155096	0.752622			PnecA	Bacillariophyta	-0.013395	0.779841
LimD	Euglenozoa	0.015164	0.757959			PnecB1	Ciliophora	0.0133875	0.77996
LimE	Bacillariophyta	0.0138445	0.778445			PnecC	Euglenida	0.0123921	0.795945
LimC	Choanoflagellida	-0.0131742	0.788911			PnecD	Chrysophyceae	0.0109358	0.819485
LimA	Ciliophora	-0.0128331	0.794252			PnecD	Rhodophyta	-0.0106159	0.824678
LimE	Rhizaria	-0.0119388	0.808301			PnecB2	Rhodophyta	0.00940621	0.844384
LimD	Amoebozoa	-0.00939174	0.848637			PnecC	Glaucocystophyceae	-0.00798992	0.86758
LimA	Apusozoa	-0.00859195	0.86139			PnecA	Stramenopiles	-0.00785966	0.869719
LimB	Cercozoa	0.00799767	0.87089			PnecD	Streptophyta	-0.00765056	0.873155
LimC	Stramenopiles	0.00775294	0.874808			PnecB2	Rhizaria	0.00754687	0.87486
LimA	Chlorophyta	0.00725253	0.882828			PnecB2	Amoebozoa	0.006261	0.896049
LimC	Ciliophora	0.00648006	0.895232			PnecB2	Euglenida	0.00596914	0.900869
LimA	Bacillariophyta	-0.00611499	0.901103			PnecB1	Cercozoa	0.00572468	0.904909
LimD	Rhizaria	0.0053366	0.913639			PnecA	Apusozoa	0.00410156	0.931791
LimA	Alveolata	-0.00457266	0.925963			PnecB1	Synurales	0.00306931	0.94893
LimA	Amoebozoa	-0.00351973	0.942978			PnecB2	Streptophyta	-0.0029574	0.95079
LimD	Euglenida	-0.00306292	0.950368			PnecB1	Rhodophyta	0.00115135	0.980832
LimC	Rhodophyta	-0.00255977	0.958513			PnecC	Dinophyceae	-0.000561066	0.990658
LimB	Streptophyta	0.00226318	0.963317			PnecB1	Glaucocystophyceae	0.000521777	0.991312
LimB	Euglenozoa	0.00158452	0.974312			PnecD	Alveolata	-0.00024664	0.995893
LimB	Chlorophyta	0.000598242	0.9903			PnecD	Cercozoa	-0.000164782	0.997256
