# Supplementary material for: Ecological Differentiation in Two Major Freshwater Bacterial Taxa Along Environmental Gradients
Source: Front Microbiol. 2020 Feb 13;11:154. doi: 10.3389/fmicb.2020.00154 (PMC7031163; doi:10.3389/fmicb.2020.00154)
Supplement: Supplementary file 17 [file Table_5.xlsx]

## Sheet: OTU_Limno_partial_corr_all_kend
Table S5. Kendall rank partial correlation coefficients of microeukaryotes with Polynucleobacter and Limnohabitans. Only significant partial correlations were used in figure S4.
Limnohabitans
subcluster	OTU	microeukaryotes	correlation coefficent	p-value		subcluster	OTU	microeukaryotes	correlation coefficient	p-value
LimC	C_2985	Apusozoa	0.694053	6.14509e-45	significant	PnecB1	B1_18939	Amoebozoa	0.247904	2.30047e-07	significant
LimC	C_12675	Euglenida	0.302208	9.08625e-10		PnecA	A_8294	Glaucocystophyceae	0.211113	1.05539e-05
LimC	C_2985	Rhodophyta	0.246865	5.64194e-07		PnecB2	B2_70	Haptophyceae	0.181785	0.000148545
LimC	C_605	Apusozoa	0.245405	6.57569e-07		PnecA	A_8294	Euglenida	0.160328	0.000820701
LimB	B_436	Glaucocystophyceae	0.240309	1.11478e-06		PnecD	D_924	Choanoflagellida	0.157402	0.00102105
LimC	C_12675	Amoebozoa	0.239347	1.23014e-06		PnecA	A_647	Choanoflagellida	0.153863	0.00132357
LimC	C_1596	Apusozoa	0.227997	3.82448e-06		PnecA	A_1255	Haptophyceae	-0.151253	0.0015976
LimC	C_487	Katablepharidophyta	-0.216493	1.14641e-05		PnecB2	B2_70	Katablepharidophyta	0.148998	0.00187541
LimB	B_309	Haptophyceae	0.212158	1.71041e-05		PnecD	D_924	Euglenida	0.147902	0.00202589
LimC	C_1101	Katablepharidophyta	-0.202123	4.19775e-05		PnecB1	B1_18939	Euglenozoa	0.147479	0.00208681
LimB	B_1150	Haptophyceae	0.198044	5.97884e-05		PnecB2	B2_4837	Euglenida	0.145619	0.00237543
LimC	C_1447	Haptophyceae	-0.188505	0.000133268		PnecD	D_3733	Streptophyta	0.144254	0.00260991
LimB	B_233	Haptophyceae	0.187189	0.000148439		PnecA	A_1752	Choanoflagellida	-0.141335	0.00318403
LimC	C_695	Euglenida	0.181333	0.00023787		PnecA	A_1752	Alveolata	-0.140345	0.00340357
LimC	C_7760	Rhodophyta	0.175193	0.000384441		PnecB2	B2_70	Choanoflagellida	0.13975	0.00354201
LimD	D_147	Chrysophyceae	0.174705	0.000399128		PnecA	A_1752	Cryptophyta	-0.139255	0.00366102
LimC	C_12675	Euglenozoa	0.172892	0.000458473		PnecD	D_587	Haptophyceae	-0.135407	0.00471806
LimC	C_605	Euglenida	0.172609	0.000468448		PnecD	D_3733	Amoebozoa	0.131711	0.00598586
LimB	B_1150	Glaucocystophyceae	0.169837	0.000577458		PnecA	A_1752	Bacillariophyta	-0.13071	0.00637858
LimB	B_233	Chrysophyceae	0.167973	0.000663554		PnecA	A_4769	Bacillariophyta	0.130445	0.00648624
LimB	B_233	Cryptophyta	0.163489	0.000921887		PnecA	A_1868	Euglenida	0.128683	0.007245
LimB	B_309	Glaucocystophyceae	0.159136	0.00125917		PnecA	A_8294	Streptophyta	0.128502	0.00732743
LimB	B_233	Synurales	0.158779	0.0012914		PnecC	C_8350	Alveolata	-0.1273	0.00789573
LimC	C_3174	Haptophyceae	-0.15713	0.00145015		PnecA	A_647	Chrysophyceae	0.125841	0.00863844
LimE	E_3948	Ciliophora	-0.154989	0.00168331		PnecD	D_924	Chrysophyceae	0.12248	0.010591
LimC	C_2985	Amoebozoa	0.154647	0.0017235		PnecD	D_587	Chlorophyta	0.121634	0.0111404
LimC	C_1596	Euglenozoa	0.15248	0.00200006		PnecB2	B2_8765	Choanoflagellida	0.119769	0.0124421
LimB	B_405	Cryptophyta	0.149201	0.00249648		PnecA	A_6959	Bacillariophyta	-0.117648	0.0140852
LimC	C_1609	Euglenida	0.142509	0.00387518		PnecB2	B2_70	Euglenozoa	0.117635	0.0140956
LimC	C_4547	Katablepharidophyta	-0.141873	0.00403683		PnecD	D_587	Katablepharidophyta	-0.117577	0.0141432
LimB	B_1150	Synurales	0.140629	0.00437133		PnecA	A_647	Euglenida	0.117287	0.0143835
LimB	B_1150	Cryptophyta	0.139464	0.00470681		PnecA	A_1752	Chlorophyta	-0.116019	0.0154741
LimB	B_309	Ciliophora	0.136642	0.00561841		PnecA	A_647	Synurales	0.115411	0.0160229
LimB	B_3803	Haptophyceae	0.134851	0.00627687		PnecB1	B1_1350	Bacillariophyta	-0.114205	0.0171618
LimC	C_1101	Euglenida	0.134065	0.0065871		PnecB2	B2_8765	Haptophyceae	0.112274	0.0191326
LimD	D_718	Ciliophora	-0.133908	0.00665083		PnecA	A_6959	Synurales	-0.110642	0.0209503
LimD	D_718	Alveolata	-0.133155	0.00696379		PnecA	A_1752	Synurales	-0.110524	0.0210877
LimA	A_6723	Glaucocystophyceae	0.132743	0.00714046		PnecD	D_3733	Haptophyceae	-0.110015	0.0216879
LimC	C_4998	Katablepharidophyta	-0.131351	0.00776752		PnecA	A_8294	Katablepharidophyta	-0.108779	0.0232069
LimB	B_436	Cryptophyta	0.130703	0.00807587		PnecA	A_1752	Haptophyceae	-0.108359	0.0237444
LimB	B_309	Katablepharidophyta	0.130379	0.00823384		PnecA	A_647	Haptophyceae	0.107225	0.0252485
LimC	C_487	Haptophyceae	-0.128584	0.00916226		PnecC	C_588	Glaucocystophyceae	0.106982	0.0255822
LimC	C_487	Streptophyta	-0.126146	0.0105719		PnecC	C_8350	Cryptophyta	-0.106341	0.0264775
LimB	B_233	Katablepharidophyta	0.12577	0.0108057		PnecA	A_647	Glaucocystophyceae	0.1053	0.0279914
LimC	C_3174	Cercozoa	-0.125508	0.0109717		PnecB2	B2_4837	Choanoflagellida	0.104608	0.0290385
LimC	C_2561	Euglenida	0.125325	0.0110889		PnecA	A_1868	Streptophyta	0.104312	0.0294965
LimB	B_1150	Amoebozoa	-0.124992	0.0113044		PnecC	C_77	Rhodophyta	-0.103692	0.0304763
LimC	C_487	Chrysophyceae	-0.124828	0.011412		PnecA	A_647	Cryptophyta	0.103678	0.0304989
LimC	C_487	Dinophyceae	-0.124809	0.0114249		PnecB1	B1_1350	Haptophyceae	-0.103317	0.0310824
LimC	C_3784	Cryptophyta	0.124369	0.0117181		PnecA	A_1255	Alveolata	-0.10286	0.0318348
LimB	B_436	Haptophyceae	0.124206	0.0118287		PnecD	D_3733	Cercozoa	0.102596	0.0322768
LimC	C_1101	Streptophyta	-0.123808	0.012102		PnecB2	B2_4837	Chrysophyceae	0.102281	0.0328099
LimC	C_2985	Katablepharidophyta	-0.123412	0.0123797		PnecD	D_924	Ciliophora	0.101341	0.0344482
LimC	C_1774	Ciliophora	0.122776	0.0128379		PnecB2	B2_8765	Alveolata	0.100647	0.0357028
LimC	C_605	Synurales	-0.122643	0.0129354		PnecA	A_4769	Stramenopiles	0.100274	0.0363913
LimC	C_4998	Choanoflagellida	-0.12239	0.0131232		PnecA	A_647	Ciliophora	0.0989635	0.0389067
LimC	C_1447	Dinophyceae	-0.121773	0.0135907		PnecB2	B2_70	Synurales	0.0987048	0.0394203
LimD	D_147	Chlorophyta	-0.121752	0.0136067		PnecA	A_1255	Bacillariophyta	-0.0984571	0.0399174
LimC	C_487	Synurales	-0.121668	0.0136718		PnecB2	B2_70	Ciliophora	0.097998	0.0408526
LimC	C_961	Choanoflagellida	-0.121571	0.0137464		PnecB2	B2_70	Cryptophyta	0.0973481	0.0422082
LimC	C_487	Cercozoa	-0.120241	0.0148152		PnecC	C_77	Euglenozoa	-0.0955866	0.0460754
LimD	D_147	Synurales	0.119944	0.0150641		PnecA	A_1868	Dinophyceae	0.0955734	0.0461056
LimB	B_405	Chlorophyta	0.11972	0.0152533		PnecD	D_587	Glaucocystophyceae	-0.0946158	0.0483315
LimC	C_1447	Chrysophyceae	-0.119372	0.0155526		PnecA	A_1868	Ciliophora	-0.0934861	0.0510726	non-significant
LimC	C_3080	Haptophyceae	-0.11804	0.0167449		PnecC	C_3891	Haptophyceae	-0.0928367	0.0527067
LimC	C_4547	Ciliophora	0.115839	0.0188927		PnecD	D_3733	Chlorophyta	0.0900347	0.0602657
LimC	C_3781	Choanoflagellida	0.115735	0.0189992		PnecA	A_9607	Choanoflagellida	0.0897773	0.061003
LimC	C_1101	Chrysophyceae	-0.115129	0.019635		PnecC	C_3891	Stramenopiles	-0.0895384	0.0616941
LimD	D_147	Glaucocystophyceae	0.113586	0.0213364		PnecB2	B2_70	Chrysophyceae	0.0877875	0.0669589
LimD	D_147	Katablepharidophyta	0.112884	0.0221515		PnecA	A_1255	Streptophyta	-0.0877052	0.067215
LimA	A_6723	Synurales	-0.112022	0.0231905		PnecA	A_1752	Chrysophyceae	-0.0874897	0.0678901
LimB	B_233	Choanoflagellida	0.112016	0.0231969		PnecD	D_924	Glaucocystophyceae	-0.0868169	0.0700333
LimC	C_2985	Synurales	-0.111972	0.023251		PnecD	D_587	Rhizaria	-0.0851035	0.0757427
LimA	A_6723	Cryptophyta	-0.111432	0.0239245		PnecB1	B1_1350	Amoebozoa	-0.0850117	0.0760592
LimC	C_3784	Streptophyta	0.111107	0.024338		PnecC	C_3891	Katablepharidophyta	-0.0845352	0.0777183
LimC	C_3174	Dinophyceae	-0.110846	0.0246751		PnecC	C_588	Amoebozoa	-0.0843089	0.0785165
LimB	B_1731	Dinophyceae	0.110574	0.0250303		PnecD	D_3733	Cryptophyta	0.0838209	0.0802607
LimC	C_1774	Cercozoa	-0.109715	0.0261803		PnecB2	B2_4837	Chlorophyta	-0.0834737	0.0815207
LimC	C_1447	Stramenopiles	-0.109596	0.0263432		PnecA	A_4769	Rhodophyta	0.0832518	0.0823345
LimC	C_12112	Synurales	-0.109391	0.0266247		PnecD	D_587	Dinophyceae	-0.0823625	0.0856615
LimB	B_2850	Katablepharidophyta	0.10929	0.026765		PnecB1	B1_18939	Stramenopiles	0.0818713	0.0875451
LimC	C_1447	Amoebozoa	-0.109245	0.0268276		PnecB1	B1_18939	Bacillariophyta	-0.0813415	0.0896146
LimC	C_605	Rhodophyta	0.108574	0.0277772		PnecB1	B1_1350	Glaucocystophyceae	0.0811725	0.0902829
LimC	C_3174	Chrysophyceae	-0.10853	0.0278415		PnecC	C_588	Haptophyceae	-0.0805734	0.0926839
LimC	C_3784	Chlorophyta	0.108158	0.0283807		PnecB1	B1_1350	Dinophyceae	-0.0799019	0.0954361
LimC	C_2561	Dinophyceae	-0.108005	0.0286062		PnecC	C_588	Alveolata	-0.0795081	0.0970803
LimC	C_1609	Dinophyceae	-0.107718	0.0290312		PnecB1	B1_367	Choanoflagellida	0.0794842	0.0971809
LimB	B_2877	Chlorophyta	-0.107516	0.0293345		PnecD	D_587	Euglenozoa	0.0791256	0.0986992
LimD	D_718	Bacillariophyta	-0.1072	0.0298127		PnecC	C_77	Haptophyceae	-0.0786311	0.100824
LimC	C_10125	Stramenopiles	-0.107197	0.0298173		PnecA	A_1255	Amoebozoa	-0.0785433	0.101204
LimC	C_4934	Stramenopiles	-0.107197	0.0298173		PnecB1	B1_367	Euglenozoa	0.0781183	0.103065
LimC	C_4998	Amoebozoa	0.107192	0.0298259		PnecA	A_647	Streptophyta	0.0779277	0.103908
LimC	C_487	Rhodophyta	0.106503	0.030893		PnecA	A_9607	Chlorophyta	-0.0768993	0.108552
LimC	C_2985	Stramenopiles	0.106279	0.0312477		PnecC	C_77	Synurales	0.0767604	0.109192
LimC	C_1447	Synurales	-0.10597	0.0317432		PnecB1	B1_367	Katablepharidophyta	0.0756721	0.114307
LimE	E_3948	Alveolata	0.105034	0.0332817		PnecB2	B2_8765	Katablepharidophyta	0.075503	0.115119
LimB	B_436	Choanoflagellida	0.1047	0.0338466		PnecA	A_6959	Haptophyceae	-0.0749566	0.117772
LimC	C_4547	Cryptophyta	-0.104327	0.0344868		PnecD	D_587	Stramenopiles	0.0747985	0.118549
LimC	C_10125	Katablepharidophyta	-0.10394	0.0351607		PnecA	A_1255	Euglenida	-0.0746295	0.119383
LimC	C_4934	Katablepharidophyta	-0.10394	0.0351607		PnecA	A_4769	Katablepharidophyta	-0.0743907	0.12057
LimC	C_12675	Bacillariophyta	0.103694	0.0355958		PnecB2	B2_8765	Euglenozoa	0.0743855	0.120596
LimC	C_12675	Cercozoa	0.103409	0.0361066		PnecC	C_8350	Choanoflagellida	-0.0741423	0.121815
LimC	C_1101	Haptophyceae	-0.103147	0.0365794		PnecD	D_924	Euglenozoa	-0.0737934	0.12358
LimC	C_487	Euglenida	0.102163	0.0384079		PnecB1	B1_18939	Haptophyceae	-0.0735547	0.124799
LimB	B_309	Cryptophyta	0.101537	0.0396103		PnecB1	B1_367	Stramenopiles	0.0729637	0.127857
LimE	E_3948	Haptophyceae	-0.101213	0.0402439		PnecA	A_8294	Dinophyceae	-0.072686	0.129314
LimA	A_6723	Dinophyceae	-0.101135	0.0403994		PnecB2	B2_4837	Alveolata	0.072506	0.130266
LimE	E_3948	Rhodophyta	0.100958	0.0407507		PnecB1	B1_18939	Katablepharidophyta	-0.0724412	0.130609
LimB	B_13637	Synurales	0.100793	0.0410801		PnecA	A_1752	Streptophyta	-0.0718487	0.133785
LimC	C_4847	Ciliophora	0.1007	0.0412672		PnecC	C_3891	Cercozoa	-0.0717206	0.13448
LimC	C_4547	Chrysophyceae	-0.10053	0.041611		PnecB1	B1_1350	Rhodophyta	-0.0712561	0.137022
LimA	A_12069	Cercozoa	0.100475	0.0417228		PnecB2	B2_70	Bacillariophyta	0.0706716	0.140273
LimC	C_12675	Stramenopiles	0.0996489	0.0434322		PnecA	A_6959	Dinophyceae	-0.0705579	0.140912
LimB	B_2877	Chrysophyceae	0.0987622	0.045332		PnecB1	B1_18939	Alveolata	0.069508	0.146921
LimB	B_2877	Alveolata	0.0983489	0.0462412		PnecA	A_4769	Dinophyceae	-0.0694741	0.147118
LimB	B_309	Euglenida	0.0983106	0.0463264		PnecA	A_647	Euglenozoa	0.069145	0.149043
LimD	D_147	Cryptophyta	0.0981957	0.0465822		PnecA	A_647	Katablepharidophyta	0.068563	0.152495
LimB	B_309	Synurales	0.0978097	0.0474505		PnecA	A_1868	Bacillariophyta	-0.0684459	0.153197
LimB	B_233	Rhodophyta	-0.0975181	0.0481155		PnecB1	B1_367	Cryptophyta	-0.067995	0.155922
LimA	A_6723	Ciliophora	0.0972609	0.0487086		PnecD	D_924	Rhodophyta	-0.0664171	0.165749
LimD	D_718	Haptophyceae	-0.0969974	0.0493223		PnecA	A_647	Alveolata	0.0663915	0.165913
LimC	C_961	Glaucocystophyceae	-0.0968794	0.0495994	non-significant	PnecA	A_6959	Cryptophyta	-0.0660761	0.167933
LimB	B_405	Chrysophyceae	-0.0967813	0.0498306		PnecC	C_8350	Cercozoa	-0.0660048	0.168392
LimC	C_4998	Ciliophora	0.0963955	0.0507489		PnecC	C_6921	Choanoflagellida	-0.0659572	0.168699
LimC	C_10125	Cryptophyta	-0.0963903	0.0507615		PnecB1	B1_367	Apusozoa	-0.0657743	0.169883
LimC	C_4934	Cryptophyta	-0.0963903	0.0507615		PnecD	D_587	Apusozoa	-0.0653408	0.172715
LimC	C_961	Synurales	0.0962279	0.0511523		PnecC	C_77	Bacillariophyta	-0.0653134	0.172895
LimB	B_902	Ciliophora	-0.0961987	0.0512229		PnecC	C_6921	Ciliophora	0.0650639	0.174542
LimC	C_1101	Cercozoa	-0.095146	0.0538212		PnecB1	B1_367	Euglenida	0.0650212	0.174825
LimC	C_1101	Chlorophyta	0.0950665	0.0540218		PnecD	D_587	Bacillariophyta	-0.0649867	0.175054
LimC	C_12112	Alveolata	0.0946237	0.0551506		PnecA	A_1255	Dinophyceae	-0.0647968	0.176318
LimB	B_1731	Stramenopiles	0.0936999	0.0575691		PnecD	D_924	Chlorophyta	-0.0646114	0.177559
LimD	D_147	Rhodophyta	-0.0936835	0.0576126		PnecC	C_3891	Dinophyceae	0.0643175	0.179538
LimB	B_3803	Cryptophyta	0.0936123	0.0578028		PnecA	A_4769	Choanoflagellida	0.0641648	0.180573
LimD	D_718	Glaucocystophyceae	-0.0931717	0.0589908		PnecC	C_8350	Chlorophyta	-0.0640965	0.181038
LimC	C_1596	Katablepharidophyta	-0.0929726	0.0595345		PnecA	A_1752	Euglenida	-0.0637496	0.183411
LimB	B_2486	Bacillariophyta	-0.0929232	0.05967		PnecC	C_588	Rhodophyta	-0.0635675	0.184665
LimB	B_13637	Choanoflagellida	0.0928817	0.0597841		PnecD	D_924	Haptophyceae	0.0635239	0.184967
LimC	C_7760	Katablepharidophyta	-0.0927861	0.0600474		PnecB2	B2_8765	Synurales	0.0634452	0.185511
LimB	B_405	Glaucocystophyceae	0.0919897	0.0622788		PnecB2	B2_70	Apusozoa	-0.063279	0.186666
LimC	C_3377	Choanoflagellida	-0.09155	0.06354		PnecB2	B2_4837	Euglenozoa	-0.0627168	0.190611
LimC	C_605	Streptophyta	-0.0913476	0.0641274		PnecD	D_924	Katablepharidophyta	0.0619282	0.196247
LimB	B_233	Ciliophora	0.090753	0.0658796		PnecA	A_1255	Stramenopiles	-0.0613944	0.200131
LimC	C_2237	Glaucocystophyceae	0.090659	0.06616		PnecB1	B1_18939	Ciliophora	0.0610848	0.202409
LimC	C_4547	Rhodophyta	0.0906454	0.0662009		PnecA	A_1752	Amoebozoa	-0.0606048	0.205978
LimC	C_2561	Cryptophyta	-0.0904963	0.0666482		PnecA	A_647	Rhodophyta	-0.0603411	0.207958
LimC	C_10125	Cercozoa	-0.090485	0.0666822		PnecC	C_6921	Chlorophyta	-0.0601696	0.209254
LimC	C_4934	Cercozoa	-0.090485	0.0666822		PnecC	C_3891	Bacillariophyta	-0.0600499	0.210162
LimA	A_6723	Katablepharidophyta	-0.0904399	0.0668181		PnecD	D_3733	Choanoflagellida	0.0598213	0.211903
LimC	C_3377	Cryptophyta	-0.0900472	0.0680103		PnecD	D_924	Streptophyta	-0.0597986	0.212076
LimC	C_1774	Streptophyta	-0.0899652	0.0682617		PnecB1	B1_18939	Choanoflagellida	-0.0597786	0.212229
LimC	C_3174	Choanoflagellida	-0.0899027	0.0684534		PnecC	C_588	Cercozoa	0.0596935	0.21288
LimB	B_233	Glaucocystophyceae	0.0898579	0.0685915		PnecA	A_9607	Chrysophyceae	0.0592852	0.216026
LimB	B_902	Stramenopiles	-0.0893776	0.070084		PnecD	D_3733	Glaucocystophyceae	-0.0583627	0.223257
LimB	B_6388	Synurales	0.0888848	0.0716431		PnecC	C_8350	Katablepharidophyta	0.0582985	0.223766
LimC	C_1447	Cercozoa	-0.0885144	0.0728332		PnecD	D_3733	Euglenozoa	-0.0580286	0.225918
LimC	C_487	Bacillariophyta	-0.0882652	0.0736432		PnecA	A_1255	Rhodophyta	-0.0576249	0.229163
LimC	C_4998	Chrysophyceae	-0.0876435	0.0756961		PnecA	A_1255	Choanoflagellida	-0.0576162	0.229233
LimB	B_902	Bacillariophyta	-0.0875794	0.0759102		PnecA	A_647	Amoebozoa	0.0574129	0.230881
LimC	C_1596	Glaucocystophyceae	-0.0875646	0.0759601		PnecD	D_587	Synurales	-0.0569422	0.234727
LimC	C_1447	Streptophyta	-0.087436	0.0763914		PnecA	A_6959	Stramenopiles	-0.0567341	0.236442
LimA	A_12069	Synurales	0.0873752	0.0765963		PnecA	A_647	Chlorophyta	-0.0564378	0.238898
LimB	B_2850	Chrysophyceae	-0.0870219	0.077795		PnecB2	B2_8765	Chrysophyceae	0.0561443	0.24135
LimD	D_147	Haptophyceae	0.0870124	0.0778274		PnecA	A_1868	Chlorophyta	-0.0553141	0.248379
LimB	B_3803	Synurales	0.086589	0.0792844		PnecB1	B1_18939	Chrysophyceae	-0.0545908	0.254619
LimE	E_3948	Chlorophyta	0.0864878	0.0796361		PnecA	A_1868	Cercozoa	-0.0545188	0.255247
LimB	B_1731	Glaucocystophyceae	-0.0864319	0.079831		PnecB2	B2_8765	Stramenopiles	0.054067	0.259206
LimB	B_1150	Stramenopiles	0.0862585	0.0804374		PnecC	C_588	Stramenopiles	0.0539993	0.259802
LimB	B_436	Apusozoa	-0.0858955	0.0817189		PnecA	A_1255	Cryptophyta	-0.0538823	0.260836
LimC	C_1609	Synurales	0.0856825	0.0824787		PnecA	A_9607	Ciliophora	0.0535398	0.263879
LimE	E_3948	Dinophyceae	-0.0855527	0.0829445		PnecB2	B2_70	Stramenopiles	0.0535397	0.26388
LimB	B_309	Chrysophyceae	0.0855021	0.0831268		PnecB1	B1_367	Streptophyta	0.0534815	0.2644
LimB	B_2877	Ciliophora	0.0848461	0.0855179		PnecD	D_924	Stramenopiles	-0.0529439	0.269231
LimC	C_487	Rhizaria	-0.0847756	0.0857781		PnecC	C_588	Chlorophyta	0.0528026	0.270512
LimC	C_12675	Alveolata	0.0847159	0.085999		PnecB2	B2_4837	Stramenopiles	-0.0527471	0.271015
LimC	C_3174	Bacillariophyta	-0.0845712	0.0865362		PnecC	C_77	Chrysophyceae	0.0527415	0.271067
LimB	B_6388	Chrysophyceae	0.0841858	0.0879804		PnecC	C_588	Synurales	0.0527367	0.27111
LimC	C_3080	Katablepharidophyta	-0.0840021	0.0886755		PnecD	D_587	Euglenida	-0.0526878	0.271555
LimC	C_1596	Cercozoa	-0.0839863	0.0887355		PnecD	D_587	Chrysophyceae	-0.0525804	0.272533
LimC	C_3781	Katablepharidophyta	0.0839097	0.089027		PnecC	C_3891	Streptophyta	-0.0525554	0.272761
LimC	C_1609	Streptophyta	-0.0837851	0.0895026		PnecC	C_3891	Cryptophyta	-0.0525175	0.273107
LimB	B_2877	Amoebozoa	0.0837357	0.0896917		PnecB2	B2_70	Chlorophyta	-0.0525135	0.273144
LimC	C_605	Katablepharidophyta	-0.0837214	0.0897465		PnecC	C_8350	Euglenozoa	-0.0525022	0.273247
LimC	C_695	Bacillariophyta	0.0835909	0.0902479		PnecB2	B2_70	Alveolata	0.0520254	0.277627
LimC	C_4998	Cryptophyta	-0.0833811	0.0910587		PnecB2	B2_8765	Euglenida	-0.051631	0.281285
LimC	C_4847	Katablepharidophyta	-0.0824399	0.0947682		PnecD	D_587	Cryptophyta	-0.051625	0.281342
LimB	B_3803	Bacillariophyta	0.0817433	0.0975907		PnecA	A_9607	Cercozoa	-0.0510993	0.28627
LimC	C_4847	Dinophyceae	-0.0816542	0.0979568		PnecB1	B1_1350	Alveolata	-0.0502967	0.293906
LimC	C_4998	Haptophyceae	-0.0815957	0.0981972		PnecB2	B2_8765	Glaucocystophyceae	-0.050245	0.294402
LimC	C_1101	Amoebozoa	-0.081555	0.0983651		PnecA	A_1868	Glaucocystophyceae	0.0497185	0.299491
LimB	B_405	Haptophyceae	-0.0815104	0.0985494		PnecC	C_77	Rhizaria	-0.0495581	0.301053
LimB	B_2486	Haptophyceae	-0.0808466	0.101323		PnecB1	B1_367	Dinophyceae	-0.0495017	0.301603
LimC	C_3174	Euglenozoa	-0.0808133	0.101463		PnecC	C_3891	Amoebozoa	-0.0491304	0.305243
LimB	B_233	Bacillariophyta	0.0807501	0.101731		PnecC	C_3891	Ciliophora	-0.0490585	0.305952
LimB	B_2877	Cercozoa	0.0806181	0.102292		PnecA	A_4769	Cryptophyta	-0.0488487	0.308025
LimA	A_12069	Dinophyceae	-0.080613	0.102313		PnecD	D_924	Amoebozoa	-0.0486135	0.31036
LimA	A_6723	Alveolata	-0.0800321	0.104811		PnecD	D_3733	Chrysophyceae	-0.048353	0.31296
LimC	C_10125	Ciliophora	0.0798323	0.10568		PnecB1	B1_18939	Cryptophyta	-0.0482422	0.31407
LimC	C_4934	Ciliophora	0.0798323	0.10568		PnecC	C_8350	Stramenopiles	-0.0481283	0.315214
LimE	E_3948	Katablepharidophyta	-0.0797152	0.106193		PnecB1	B1_18939	Synurales	-0.0479628	0.316881
LimB	B_2877	Bacillariophyta	0.0797091	0.10622		PnecA	A_9607	Stramenopiles	-0.0478533	0.317987
LimC	C_4847	Rhodophyta	0.0795886	0.106749		PnecB2	B2_4837	Glaucocystophyceae	-0.0476583	0.319963
LimC	C_1596	Stramenopiles	0.079385	0.107649		PnecA	A_1752	Rhodophyta	-0.0465183	0.331676
LimC	C_695	Chlorophyta	0.079168	0.108614		PnecA	A_1868	Katablepharidophyta	-0.0463147	0.333797
LimC	C_487	Euglenozoa	-0.0786861	0.110782		PnecB1	B1_367	Rhizaria	-0.0462924	0.334029
LimB	B_309	Choanoflagellida	0.0785693	0.111312		PnecA	A_6959	Ciliophora	0.0462669	0.334296
LimC	C_1447	Euglenida	0.0779274	0.114264		PnecB2	B2_8765	Chlorophyta	0.0462174	0.334813
LimB	B_1731	Euglenozoa	-0.0776371	0.115619		PnecA	A_6959	Katablepharidophyta	-0.0461949	0.335048
LimC	C_2237	Stramenopiles	-0.0775257	0.116143		PnecA	A_1752	Stramenopiles	-0.046116	0.335874
LimB	B_309	Dinophyceae	0.0774971	0.116277		PnecA	A_1752	Dinophyceae	-0.0461069	0.33597
LimC	C_605	Haptophyceae	-0.0774882	0.116319		PnecA	A_1868	Stramenopiles	-0.046078	0.336273
LimC	C_10125	Chrysophyceae	-0.076504	0.12103		PnecB2	B2_8765	Dinophyceae	-0.0457754	0.339456
LimC	C_4934	Chrysophyceae	-0.076504	0.12103		PnecA	A_8294	Stramenopiles	0.0453637	0.343817
LimC	C_7760	Ciliophora	0.0758526	0.124229		PnecC	C_77	Choanoflagellida	0.045218	0.345369
LimC	C_1447	Cryptophyta	-0.0756736	0.125119		PnecB2	B2_4837	Cryptophyta	-0.0442606	0.355679
LimD	D_718	Katablepharidophyta	-0.0756036	0.125469		PnecC	C_77	Stramenopiles	-0.044238	0.355924
LimB	B_6388	Ciliophora	0.0755691	0.125641		PnecC	C_588	Ciliophora	-0.043753	0.361223
LimC	C_4547	Cercozoa	-0.075441	0.126284		PnecC	C_6921	Synurales	0.0435314	0.36366
LimE	E_3948	Glaucocystophyceae	0.0747974	0.12955		PnecB1	B1_367	Chlorophyta	0.043432	0.364756
LimB	B_13637	Cercozoa	0.0743145	0.132044		PnecA	A_6959	Glaucocystophyceae	0.0432474	0.366799
LimC	C_1609	Euglenozoa	0.074188	0.132703		PnecD	D_3733	Synurales	0.0431996	0.367328
LimB	B_405	Synurales	0.0740244	0.133559		PnecB2	B2_4837	Ciliophora	0.04304	0.3691
LimC	C_12112	Bacillariophyta	-0.073933	0.13404		PnecC	C_3891	Chrysophyceae	0.0428591	0.371116
LimB	B_309	Apusozoa	-0.073915	0.134135		PnecA	A_1752	Cercozoa	-0.0425233	0.374876
LimC	C_1774	Chlorophyta	-0.0738213	0.134629		PnecC	C_6921	Euglenozoa	-0.0423431	0.376904
LimA	A_12069	Stramenopiles	0.0737947	0.134769		PnecC	C_3891	Rhodophyta	-0.042077	0.379909
LimC	C_10125	Choanoflagellida	-0.0737455	0.135029		PnecC	C_77	Amoebozoa	-0.0420296	0.380446
LimC	C_4934	Choanoflagellida	-0.0737455	0.135029		PnecC	C_3891	Chlorophyta	-0.0416807	0.384414
LimB	B_13637	Stramenopiles	0.0731542	0.138187		PnecA	A_8294	Amoebozoa	-0.0415275	0.386163
LimC	C_961	Amoebozoa	-0.0731275	0.138331		PnecD	D_587	Amoebozoa	0.0413989	0.387636
LimB	B_309	Euglenozoa	0.0730175	0.138925		PnecA	A_9607	Euglenozoa	-0.0413289	0.388438
LimB	B_2877	Euglenida	0.0729524	0.139278		PnecC	C_3891	Euglenida	-0.0409807	0.392449
LimC	C_3377	Ciliophora	0.0729003	0.13956		PnecA	A_6959	Streptophyta	-0.0409033	0.393343
LimB	B_436	Synurales	0.0726841	0.140737		PnecD	D_924	Cryptophyta	-0.0406159	0.396676
LimC	C_761	Choanoflagellida	0.0726083	0.141152		PnecC	C_588	Katablepharidophyta	-0.0405116	0.39789
LimC	C_1596	Alveolata	0.0725188	0.141643		PnecB1	B1_367	Rhodophyta	0.0404695	0.398381
LimA	A_12069	Chrysophyceae	0.0716709	0.146358		PnecB1	B1_367	Ciliophora	0.0404338	0.398797
LimA	A_12069	Katablepharidophyta	0.071239	0.148806		PnecC	C_3891	Alveolata	-0.0401696	0.401885
LimB	B_233	Apusozoa	-0.0711428	0.149355		PnecB2	B2_4837	Synurales	-0.0399515	0.404445
LimC	C_487	Apusozoa	-0.0708366	0.151114		PnecA	A_8294	Cryptophyta	-0.0397911	0.406335
LimD	D_147	Choanoflagellida	0.0705592	0.152722		PnecD	D_3733	Rhodophyta	-0.0396495	0.408007
LimC	C_3080	Amoebozoa	-0.0695568	0.158637		PnecA	A_1255	Euglenozoa	-0.0394202	0.410724
LimB	B_2486	Euglenida	0.0695458	0.158703		PnecA	A_4769	Glaucocystophyceae	-0.0390694	0.4149
LimC	C_3080	Cercozoa	-0.0694122	0.159504		PnecB2	B2_4837	Rhodophyta	-0.0385454	0.421186
LimC	C_2985	Chrysophyceae	-0.0694086	0.159526		PnecA	A_1255	Synurales	-0.0378884	0.429145
LimC	C_3174	Amoebozoa	-0.069358	0.15983		PnecA	A_6959	Amoebozoa	-0.0378851	0.429186
LimC	C_4998	Cercozoa	-0.0693534	0.159859		PnecA	A_4769	Amoebozoa	-0.0377141	0.431272
LimC	C_1774	Alveolata	0.0693003	0.160178		PnecC	C_77	Cercozoa	-0.0373771	0.4354
LimC	C_1596	Rhodophyta	0.0691466	0.161107		PnecA	A_4769	Chrysophyceae	0.0372649	0.436779
LimB	B_405	Euglenozoa	-0.0689018	0.162595		PnecD	D_924	Cercozoa	-0.0368141	0.442347
LimC	C_3080	Bacillariophyta	-0.0688276	0.163049		PnecB1	B1_1350	Rhizaria	-0.0366171	0.444792
LimA	A_6723	Choanoflagellida	-0.0688006	0.163214		PnecC	C_588	Bacillariophyta	-0.0365705	0.445372
LimD	D_147	Ciliophora	0.0685718	0.164618		PnecC	C_8350	Glaucocystophyceae	-0.0359337	0.453336
LimC	C_961	Euglenida	0.0681932	0.166961		PnecB2	B2_8765	Rhodophyta	-0.0358694	0.454145
LimC	C_1447	Choanoflagellida	-0.0678603	0.169042		PnecC	C_588	Dinophyceae	-0.0357887	0.455161
LimB	B_6388	Euglenozoa	-0.0678084	0.169368		PnecA	A_1255	Chrysophyceae	0.0356556	0.45684
LimC	C_3784	Choanoflagellida	0.0676063	0.170643		PnecC	C_77	Ciliophora	0.0355271	0.458463
LimC	C_4547	Haptophyceae	-0.0674353	0.171727		PnecA	A_9607	Glaucocystophyceae	-0.0352813	0.461579
LimD	D_147	Dinophyceae	0.0672787	0.172724		PnecA	A_9607	Alveolata	0.0347976	0.467743
LimA	A_329	Euglenida	0.0672096	0.173166		PnecD	D_3733	Alveolata	-0.0347664	0.468142
LimB	B_2850	Synurales	0.0668409	0.175536		PnecA	A_4769	Streptophyta	-0.0347252	0.468669
LimC	C_1447	Euglenozoa	-0.0668034	0.175778		PnecA	A_1868	Rhodophyta	-0.0346699	0.469378
LimC	C_3174	Chlorophyta	0.0666422	0.176823		PnecA	A_4769	Chlorophyta	0.0343224	0.473843
LimC	C_487	Ciliophora	0.066339	0.1788		PnecA	A_1868	Amoebozoa	-0.0343214	0.473856
LimC	C_1101	Synurales	-0.066087	0.180457		PnecA	A_9607	Synurales	-0.0342152	0.475225
LimD	D_718	Dinophyceae	0.0659498	0.181363		PnecD	D_3733	Euglenida	-0.0341333	0.476283
LimC	C_4847	Bacillariophyta	-0.0659052	0.181659		PnecA	A_647	Bacillariophyta	0.033424	0.485495
LimB	B_1150	Cercozoa	0.0657102	0.182955		PnecB2	B2_4837	Bacillariophyta	0.033401	0.485795
LimC	C_12675	Choanoflagellida	0.0656949	0.183056		PnecA	A_6959	Euglenida	-0.0330451	0.490455
LimC	C_12112	Katablepharidophyta	0.0654671	0.184579		PnecA	A_1752	Glaucocystophyceae	-0.032965	0.491506
LimB	B_436	Rhizaria	-0.0654187	0.184904		PnecA	A_1752	Ciliophora	0.032907	0.492269
LimC	C_695	Cryptophyta	-0.0650925	0.187104		PnecA	A_1868	Choanoflagellida	-0.0328974	0.492396
LimC	C_12112	Cryptophyta	-0.0647731	0.189277		PnecC	C_77	Apusozoa	0.0328053	0.493609
LimC	C_4998	Alveolata	0.0647525	0.189418		PnecB1	B1_18939	Dinophyceae	-0.0326904	0.495123
LimC	C_761	Bacillariophyta	0.0646277	0.190272		PnecC	C_8350	Amoebozoa	-0.0326696	0.495397
LimC	C_2237	Haptophyceae	0.0644817	0.191275		PnecA	A_4769	Euglenozoa	0.0326692	0.495403
LimB	B_3803	Dinophyceae	-0.0643301	0.192321		PnecA	A_8294	Rhodophyta	-0.0325466	0.497022
LimA	A_329	Stramenopiles	-0.064038	0.194348		PnecB1	B1_1350	Katablepharidophyta	-0.032497	0.497678
LimA	A_329	Chrysophyceae	0.0640093	0.194548		PnecB1	B1_18939	Streptophyta	-0.0319756	0.504601
LimC	C_3784	Haptophyceae	-0.0639237	0.195145		PnecC	C_588	Rhizaria	-0.0319156	0.505402
LimB	B_6388	Stramenopiles	0.063533	0.197889		PnecC	C_6921	Katablepharidophyta	-0.0316517	0.508928
LimC	C_1447	Katablepharidophyta	-0.0634494	0.19848		PnecD	D_3733	Bacillariophyta	0.0316513	0.508934
LimC	C_4998	Bacillariophyta	-0.0634176	0.198705		PnecA	A_1255	Apusozoa	0.0316511	0.508935
LimC	C_4547	Synurales	-0.0633907	0.198895		PnecB2	B2_70	Glaucocystophyceae	0.0314312	0.511885
LimC	C_1774	Cryptophyta	-0.0632834	0.199656		PnecA	A_647	Dinophyceae	0.0313074	0.513547
LimC	C_761	Streptophyta	-0.0632732	0.199729		PnecC	C_8350	Streptophyta	-0.0311428	0.515764
LimB	B_902	Cercozoa	-0.0631112	0.200883		PnecA	A_1255	Katablepharidophyta	-0.0310293	0.517296
LimB	B_405	Choanoflagellida	0.0628982	0.202407		PnecA	A_8294	Bacillariophyta	-0.0308756	0.519374
LimB	B_13637	Glaucocystophyceae	-0.0628864	0.202492		PnecB1	B1_367	Glaucocystophyceae	-0.0308205	0.520119
LimB	B_405	Ciliophora	-0.0628317	0.202884		PnecC	C_6921	Euglenida	-0.0306431	0.522524
LimB	B_13637	Cryptophyta	0.0628274	0.202915		PnecA	A_4769	Haptophyceae	0.0304313	0.525402
LimC	C_2561	Synurales	0.0628271	0.202917		PnecA	A_1255	Rhizaria	-0.0304188	0.525572
LimB	B_2486	Amoebozoa	-0.0624566	0.205594		PnecC	C_6921	Cryptophyta	-0.0301896	0.528697
LimB	B_13637	Chlorophyta	0.0623804	0.206147		PnecC	C_6921	Stramenopiles	0.0299997	0.531292
LimB	B_233	Streptophyta	0.0622449	0.207135		PnecC	C_77	Katablepharidophyta	-0.0297492	0.534727
LimC	C_487	Chlorophyta	0.0620833	0.208316		PnecA	A_1868	Euglenozoa	-0.0297349	0.534923
LimC	C_961	Bacillariophyta	-0.0615942	0.211922		PnecB1	B1_367	Alveolata	0.0297328	0.534952
LimC	C_4998	Dinophyceae	-0.0615926	0.211934		PnecA	A_9607	Euglenida	-0.0293152	0.540703
LimA	A_329	Rhizaria	-0.0613509	0.213733		PnecA	A_8294	Synurales	-0.0291826	0.542537
LimD	D_718	Stramenopiles	-0.0612573	0.214433		PnecB2	B2_4837	Katablepharidophyta	0.0287456	0.548597
LimC	C_3781	Cercozoa	-0.0611187	0.215472		PnecB2	B2_70	Cercozoa	0.0286265	0.550255
LimB	B_2486	Glaucocystophyceae	0.0607384	0.218341		PnecB1	B1_18939	Glaucocystophyceae	-0.0285318	0.551575
LimC	C_1101	Cryptophyta	-0.0605652	0.219657		PnecB1	B1_367	Haptophyceae	-0.0284171	0.553176
LimC	C_961	Stramenopiles	-0.0605253	0.219961		PnecB2	B2_8765	Streptophyta	-0.0280108	0.558863
LimC	C_1609	Katablepharidophyta	-0.0604798	0.220307		PnecB2	B2_8765	Cryptophyta	0.0279501	0.559716
LimB	B_13637	Haptophyceae	0.0604338	0.220659		PnecC	C_77	Alveolata	-0.027743	0.562628
LimC	C_761	Dinophyceae	-0.0601832	0.222579		PnecC	C_6921	Dinophyceae	0.0276379	0.56411
LimC	C_3377	Stramenopiles	0.0599896	0.22407		PnecC	C_8350	Euglenida	-0.0275755	0.56499
LimC	C_761	Chrysophyceae	0.0598402	0.225225		PnecB1	B1_1350	Cryptophyta	0.0272878	0.569056
LimB	B_2877	Choanoflagellida	0.0596618	0.226612		PnecD	D_924	Synurales	0.027233	0.569832
LimC	C_3784	Euglenozoa	-0.0595342	0.227606		PnecD	D_3733	Ciliophora	-0.0271119	0.571549
LimC	C_4547	Bacillariophyta	-0.059208	0.230164		PnecB1	B1_1350	Apusozoa	0.0270777	0.572035
LimC	C_3377	Haptophyceae	-0.0591998	0.230229		PnecC	C_3891	Euglenozoa	-0.0268313	0.575536
LimB	B_2850	Dinophyceae	0.0587204	0.234025		PnecC	C_588	Cryptophyta	0.0267076	0.577299
LimC	C_695	Amoebozoa	-0.0587017	0.234174		PnecC	C_6921	Alveolata	-0.0265992	0.578846
LimC	C_695	Rhizaria	-0.0583202	0.237228		PnecA	A_4769	Euglenida	-0.0265221	0.579945
LimC	C_1101	Rhizaria	-0.0579208	0.240455		PnecB1	B1_1350	Euglenozoa	-0.0258775	0.589189
LimB	B_1150	Chrysophyceae	0.0578536	0.241002		PnecC	C_588	Apusozoa	0.0257202	0.591454
LimC	C_1596	Amoebozoa	0.0578532	0.241005		PnecD	D_924	Bacillariophyta	0.0255552	0.593836
LimC	C_3174	Synurales	-0.0578358	0.241146		PnecC	C_8350	Rhodophyta	-0.0254458	0.595417
LimB	B_6388	Chlorophyta	-0.057674	0.242465		PnecD	D_924	Alveolata	0.0249284	0.602919
LimB	B_2877	Glaucocystophyceae	-0.0572893	0.245621		PnecA	A_8294	Cercozoa	0.0248605	0.603907
LimC	C_761	Rhizaria	-0.0569973	0.248036		PnecC	C_77	Streptophyta	-0.0244427	0.610003
LimC	C_761	Synurales	0.0568601	0.249176		PnecA	A_9607	Rhodophyta	-0.0241951	0.613627
LimC	C_3377	Dinophyceae	-0.0567965	0.249706		PnecD	D_3733	Dinophyceae	-0.0236853	0.62112
LimC	C_605	Chrysophyceae	-0.0566088	0.251274		PnecA	A_1752	Apusozoa	0.0236585	0.621514
LimC	C_3784	Stramenopiles	-0.0565588	0.251693		PnecA	A_1752	Katablepharidophyta	-0.0235807	0.622661
LimB	B_2850	Rhodophyta	0.0565521	0.251749		PnecA	A_1752	Rhizaria	-0.0234534	0.62454
LimC	C_4547	Dinophyceae	-0.0563849	0.253154		PnecD	D_587	Streptophyta	0.0232958	0.62687
LimC	C_2985	Chlorophyta	0.0563501	0.253447		PnecA	A_8294	Choanoflagellida	-0.0232951	0.626881
LimB	B_309	Bacillariophyta	0.0563281	0.253633		PnecC	C_77	Chlorophyta	-0.023205	0.628214
LimC	C_2561	Euglenozoa	-0.0563034	0.253841		PnecC	C_6921	Glaucocystophyceae	-0.0231412	0.629159
LimC	C_12112	Stramenopiles	-0.0562967	0.253897		PnecB2	B2_4837	Streptophyta	-0.0226169	0.636949
LimC	C_3781	Synurales	0.0562503	0.254288		PnecA	A_8294	Chlorophyta	0.0225112	0.638524
LimC	C_1101	Dinophyceae	-0.056196	0.254747		PnecD	D_587	Choanoflagellida	-0.0222291	0.642737
LimC	C_961	Chlorophyta	0.0561004	0.255557		PnecA	A_6959	Euglenozoa	-0.0215996	0.652176
LimC	C_695	Synurales	0.0560277	0.256173		PnecA	A_8294	Ciliophora	0.0215992	0.652182
LimD	D_718	Cryptophyta	-0.0559347	0.256963		PnecC	C_588	Chrysophyceae	-0.0215213	0.653355
LimC	C_2985	Cercozoa	0.0559169	0.257115		PnecC	C_6921	Haptophyceae	-0.0214813	0.653957
LimC	C_4998	Chlorophyta	0.0558684	0.257528		PnecA	A_6959	Chlorophyta	0.0214306	0.654721
LimB	B_902	Haptophyceae	-0.0558296	0.257858		PnecA	A_6959	Rhodophyta	-0.0214034	0.65513
LimC	C_7760	Bacillariophyta	-0.0554392	0.261201		PnecB1	B1_18939	Rhodophyta	-0.0212593	0.657303
LimB	B_1150	Euglenida	0.0554259	0.261316		PnecC	C_77	Cryptophyta	-0.0210076	0.661106
LimC	C_3174	Glaucocystophyceae	-0.0551926	0.263329		PnecB2	B2_70	Dinophyceae	0.0209145	0.662515
LimC	C_3784	Amoebozoa	-0.0550802	0.264302		PnecC	C_3891	Glaucocystophyceae	0.0208936	0.662831
LimC	C_487	Choanoflagellida	-0.0550602	0.264476		PnecD	D_3733	Rhizaria	-0.0206854	0.665986
LimA	A_6723	Bacillariophyta	-0.0550551	0.264519		PnecA	A_6959	Apusozoa	0.0205364	0.668248
LimC	C_3080	Euglenozoa	-0.0549116	0.265767		PnecC	C_6921	Bacillariophyta	0.0204782	0.669132
LimB	B_233	Rhizaria	-0.0548741	0.266094		PnecC	C_3891	Rhizaria	-0.0203813	0.670606
LimC	C_12112	Ciliophora	0.054852	0.266286		PnecA	A_9607	Katablepharidophyta	-0.0203798	0.670628
LimC	C_12675	Haptophyceae	-0.0547365	0.267294		PnecA	A_1752	Euglenozoa	-0.0196144	0.68231
LimB	B_1150	Bacillariophyta	0.0546259	0.268262		PnecD	D_587	Rhodophyta	0.0195171	0.6838
LimC	C_3781	Glaucocystophyceae	-0.0545514	0.268915		PnecB1	B1_18939	Euglenida	-0.0194131	0.685395
LimB	B_13637	Bacillariophyta	0.0545102	0.269277		PnecC	C_588	Choanoflagellida	0.0192855	0.687353
LimC	C_3080	Rhodophyta	-0.0544181	0.270087		PnecA	A_647	Cercozoa	0.0191971	0.688711
LimC	C_605	Glaucocystophyceae	-0.0544094	0.270163		PnecD	D_587	Cercozoa	0.0190436	0.691072
LimC	C_3080	Choanoflagellida	0.0543921	0.270316		PnecC	C_8350	Ciliophora	0.0189567	0.692409
LimC	C_1774	Dinophyceae	0.0543167	0.270981		PnecD	D_924	Rhizaria	-0.0184002	0.700996
LimB	B_6388	Glaucocystophyceae	-0.0538467	0.275149		PnecB2	B2_4837	Dinophyceae	-0.0182036	0.704039
LimC	C_961	Katablepharidophyta	-0.0536368	0.277024		PnecA	A_9607	Streptophyta	-0.0181654	0.704632
LimC	C_3174	Streptophyta	-0.0536271	0.277111		PnecA	A_8294	Chrysophyceae	0.0179069	0.708642
LimB	B_2850	Euglenozoa	-0.053598	0.277372		PnecB2	B2_8765	Amoebozoa	-0.017764	0.710861
LimC	C_1596	Chlorophyta	0.053492	0.278323		PnecD	D_924	Apusozoa	-0.0176492	0.712647
LimC	C_12675	Synurales	0.0534021	0.279132		PnecA	A_4769	Rhizaria	-0.0173346	0.717547
LimB	B_2850	Cercozoa	-0.0533927	0.279217		PnecB1	B1_1350	Streptophyta	-0.0171364	0.72064
LimC	C_3080	Cryptophyta	-0.0529509	0.283214		PnecA	A_1868	Rhizaria	-0.0170566	0.721887
LimC	C_2237	Choanoflagellida	0.0525072	0.287267		PnecA	A_1255	Chlorophyta	-0.0168301	0.72543
LimC	C_1101	Euglenozoa	0.0523388	0.288816		PnecB1	B1_367	Bacillariophyta	0.0161712	0.735769
LimC	C_3377	Glaucocystophyceae	0.0522144	0.289964		PnecB2	B2_8765	Apusozoa	-0.0161641	0.735881
LimB	B_436	Amoebozoa	-0.0521708	0.290367		PnecB1	B1_1350	Chrysophyceae	0.0161303	0.736414
LimB	B_6388	Bacillariophyta	0.0521516	0.290544		PnecB2	B2_4837	Amoebozoa	-0.0156756	0.743578
LimB	B_13637	Euglenozoa	-0.0519954	0.291992		PnecA	A_1868	Chrysophyceae	-0.0151736	0.751514
LimD	D_718	Streptophyta	-0.0519846	0.292091		PnecA	A_1868	Alveolata	-0.015155	0.75181
LimC	C_12675	Chlorophyta	0.051957	0.292348		PnecC	C_6921	Rhodophyta	-0.0151033	0.752629
LimC	C_2237	Chrysophyceae	0.0519052	0.29283		PnecA	A_8294	Rhizaria	-0.0150042	0.754198
LimB	B_13637	Ciliophora	-0.0517229	0.294528		PnecA	A_8294	Apusozoa	0.0149083	0.75572
LimC	C_605	Cercozoa	0.0516906	0.29483		PnecC	C_6921	Streptophyta	-0.0145118	0.762018
LimC	C_4998	Glaucocystophyceae	-0.051662	0.295097		PnecA	A_1255	Glaucocystophyceae	-0.0144095	0.763645
LimC	C_12675	Dinophyceae	0.0516192	0.295497		PnecD	D_3733	Stramenopiles	-0.0140814	0.768872
LimB	B_405	Katablepharidophyta	-0.0515845	0.295821		PnecA	A_6959	Rhizaria	-0.0139185	0.771471
LimC	C_3781	Bacillariophyta	-0.0515032	0.296584		PnecB1	B1_367	Amoebozoa	-0.0138957	0.771834
LimA	A_329	Rhodophyta	0.0515001	0.296613		PnecC	C_588	Euglenozoa	-0.0136064	0.776458
LimC	C_4847	Haptophyceae	-0.0514844	0.29676		PnecB2	B2_4837	Rhizaria	-0.0134761	0.778543
LimC	C_3377	Streptophyta	-0.051337	0.298145		PnecA	A_9607	Amoebozoa	-0.0134759	0.778545
LimC	C_2237	Alveolata	-0.0512853	0.298632		PnecA	A_1868	Synurales	-0.013464	0.778736
LimD	D_718	Amoebozoa	-0.0512277	0.299175		PnecA	A_4769	Ciliophora	-0.013437	0.779167
LimB	B_1731	Alveolata	-0.0511516	0.299893		PnecA	A_647	Apusozoa	-0.0133635	0.780345
LimC	C_1447	Glaucocystophyceae	-0.0510658	0.300704		PnecB2	B2_4837	Apusozoa	-0.013251	0.782147
LimC	C_605	Rhizaria	-0.0508974	0.302302		PnecA	A_1868	Apusozoa	0.0132054	0.782878
LimC	C_3377	Euglenida	-0.0508441	0.302809		PnecC	C_588	Streptophyta	-0.013049	0.785386
LimA	A_329	Katablepharidophyta	-0.0507595	0.303614		PnecC	C_3891	Apusozoa	0.012959	0.78683
LimC	C_1101	Apusozoa	-0.0507196	0.303994		PnecA	A_6959	Chrysophyceae	-0.0129479	0.787008
LimA	A_329	Cercozoa	-0.0505134	0.305964		PnecC	C_77	Euglenida	0.0128749	0.78818
LimC	C_3781	Cryptophyta	0.0502319	0.308667		PnecB1	B1_367	Chrysophyceae	0.0128635	0.788364
LimC	C_961	Cryptophyta	-0.0501945	0.309027		PnecB1	B1_1350	Cercozoa	-0.0127635	0.789971
LimC	C_695	Katablepharidophyta	-0.0501371	0.309581		PnecB2	B2_4837	Cercozoa	0.0126985	0.791016
LimC	C_12112	Chlorophyta	-0.0500909	0.310027		PnecC	C_8350	Rhizaria	-0.0120405	0.801612
LimC	C_695	Apusozoa	-0.0500502	0.310421		PnecA	A_8294	Haptophyceae	-0.011855	0.804606
LimA	A_12069	Chlorophyta	0.0498525	0.312336		PnecB1	B1_1350	Chlorophyta	-0.0117398	0.806467
LimC	C_4547	Euglenozoa	0.0497646	0.31319		PnecB1	B1_18939	Rhizaria	-0.0116396	0.808086
LimC	C_3080	Euglenida	0.0496791	0.314022		PnecD	D_3733	Apusozoa	-0.0112649	0.814149
LimC	C_3781	Haptophyceae	0.0496149	0.314647		PnecA	A_9607	Haptophyceae	-0.0112488	0.81441
LimC	C_2237	Cercozoa	-0.0495898	0.314892		PnecB2	B2_4837	Haptophyceae	0.0110729	0.817262
LimB	B_405	Bacillariophyta	-0.0494374	0.316381		PnecB1	B1_1350	Ciliophora	-0.0109041	0.819998
LimC	C_7760	Euglenozoa	-0.0493614	0.317126		PnecB2	B2_8765	Cercozoa	0.0107429	0.822615
LimC	C_4847	Alveolata	0.0493584	0.317156		PnecA	A_1255	Ciliophora	-0.0101363	0.832478
LimA	A_6723	Chrysophyceae	-0.0493286	0.317448		PnecC	C_3891	Choanoflagellida	-0.00995395	0.835448
LimC	C_12675	Cryptophyta	-0.0491623	0.319082		PnecA	A_6959	Choanoflagellida	-0.00970247	0.839548
LimB	B_309	Rhodophyta	-0.0490885	0.319809		PnecB2	B2_70	Rhodophyta	0.00939614	0.844549
LimC	C_3781	Amoebozoa	-0.0487535	0.323123		PnecB2	B2_8765	Rhizaria	-0.00937688	0.844863
LimC	C_2237	Bacillariophyta	0.0487077	0.323577		PnecC	C_77	Glaucocystophyceae	-0.00932082	0.845779
LimB	B_902	Rhizaria	-0.0486665	0.323987		PnecC	C_6921	Amoebozoa	-0.00915714	0.848454
LimB	B_6388	Euglenida	-0.0485117	0.325528		PnecC	C_8350	Haptophyceae	-0.00896807	0.851546
LimC	C_2561	Katablepharidophyta	-0.0484766	0.325879		PnecA	A_4769	Cercozoa	-0.00882113	0.853951
LimC	C_3784	Bacillariophyta	-0.0484103	0.32654		PnecA	A_1255	Cercozoa	0.00848086	0.859525
LimC	C_487	Cryptophyta	-0.0483881	0.326763		PnecA	A_9607	Rhizaria	-0.00842164	0.860496
LimC	C_2561	Haptophyceae	-0.0483134	0.32751		PnecA	A_4769	Alveolata	0.00815188	0.864921
LimB	B_1731	Rhodophyta	0.0482411	0.328234		PnecC	C_8350	Bacillariophyta	-0.00808489	0.86602
LimB	B_405	Stramenopiles	-0.048133	0.32932		PnecD	D_587	Ciliophora	-0.0078496	0.869884
LimB	B_13637	Rhodophyta	-0.0481023	0.329628		PnecA	A_9607	Apusozoa	-0.00766018	0.872997
LimC	C_2985	Alveolata	0.0480974	0.329677		PnecB2	B2_70	Rhizaria	0.00752555	0.875211
LimB	B_2850	Streptophyta	-0.047938	0.331282		PnecC	C_6921	Chrysophyceae	0.00747648	0.876018
LimC	C_7760	Alveolata	-0.0479291	0.331373		PnecC	C_8350	Dinophyceae	0.00740012	0.877274
LimC	C_1609	Glaucocystophyceae	-0.0478865	0.331803		PnecD	D_3733	Katablepharidophyta	0.00733521	0.878342
LimB	B_13637	Chrysophyceae	0.0477261	0.333425		PnecA	A_647	Rhizaria	-0.00721748	0.88028
LimC	C_1447	Bacillariophyta	-0.047618	0.334521		PnecC	C_6921	Apusozoa	-0.00720904	0.880419
LimC	C_961	Chrysophyceae	0.0476154	0.334547		PnecB1	B1_1350	Choanoflagellida	-0.00697396	0.88429
LimC	C_1774	Glaucocystophyceae	-0.0474865	0.335857		PnecC	C_588	Euglenida	0.0069024	0.885469
LimC	C_2237	Amoebozoa	-0.0474831	0.335891		PnecA	A_8294	Euglenozoa	-0.00683845	0.886523
LimD	D_718	Euglenida	-0.0474444	0.336286		PnecB1	B1_18939	Apusozoa	-0.00642929	0.893271
LimC	C_1447	Apusozoa	-0.0472812	0.337951		PnecB2	B2_70	Amoebozoa	0.00623743	0.896438
LimB	B_3803	Choanoflagellida	-0.047054	0.340277		PnecC	C_8350	Chrysophyceae	-0.00611484	0.898462
LimC	C_1447	Chlorophyta	0.0468826	0.342039		PnecB2	B2_70	Euglenida	0.00601521	0.900108
LimC	C_1596	Synurales	-0.0468143	0.342743		PnecC	C_6921	Cercozoa	0.00580744	0.903541
LimC	C_4547	Glaucocystophyceae	-0.0466209	0.34474		PnecA	A_9607	Bacillariophyta	0.00524872	0.912782
LimC	C_1774	Haptophyceae	0.0465554	0.345418		PnecC	C_3891	Synurales	0.00517846	0.913945
LimC	C_4998	Streptophyta	-0.0465375	0.345604		PnecD	D_924	Dinophyceae	0.00510833	0.915106
LimB	B_309	Amoebozoa	-0.0464705	0.346298		PnecA	A_6959	Cercozoa	-0.00490422	0.918486
LimC	C_605	Amoebozoa	0.0464599	0.346409		PnecA	A_1868	Haptophyceae	-0.0049029	0.918508
LimC	C_7760	Synurales	-0.0462753	0.348329		PnecB1	B1_367	Cercozoa	-0.0048609	0.919203
LimC	C_761	Chlorophyta	-0.0462476	0.348617		PnecA	A_4769	Synurales	-0.00475797	0.920908
LimC	C_2561	Rhodophyta	-0.0461024	0.350133		PnecC	C_8350	Apusozoa	-0.00446774	0.925719
LimB	B_233	Alveolata	0.0461009	0.350148		PnecB1	B1_1350	Euglenida	0.00400659	0.933367
LimA	A_329	Synurales	0.045882	0.35244		PnecA	A_4769	Apusozoa	-0.00389607	0.935201
LimC	C_2561	Choanoflagellida	-0.0458519	0.352756		PnecA	A_8294	Alveolata	0.00385765	0.935838
LimC	C_761	Rhodophyta	-0.0458481	0.352796		PnecB2	B2_8765	Ciliophora	0.00343706	0.942821
LimC	C_3174	Cryptophyta	-0.0458322	0.352964		PnecB2	B2_70	Streptophyta	-0.00295696	0.950797
LimB	B_2877	Rhodophyta	-0.0455934	0.355477		PnecB1	B1_1350	Synurales	-0.00244706	0.959274
LimC	C_1447	Rhizaria	-0.0455783	0.355637		PnecB2	B2_8765	Bacillariophyta	-0.00231117	0.961533
LimC	C_2561	Stramenopiles	0.045434	0.357162		PnecC	C_77	Dinophyceae	0.00230692	0.961604
LimC	C_12112	Choanoflagellida	-0.0452515	0.359097		PnecC	C_6921	Rhizaria	-0.00213643	0.96444
LimC	C_2561	Glaucocystophyceae	-0.045219	0.359442		PnecA	A_647	Stramenopiles	0.00181716	0.969751
LimC	C_1609	Alveolata	0.0450747	0.360978		PnecB1	B1_1350	Stramenopiles	0.00145945	0.975704
LimA	A_6723	Haptophyceae	-0.0449666	0.36213		PnecD	D_587	Alveolata	-0.00101692	0.983069
LimC	C_12112	Haptophyceae	-0.0442466	0.369868		PnecA	A_6959	Alveolata	0.000925956	0.984584
LimB	B_902	Alveolata	-0.0441764	0.370627		PnecC	C_8350	Synurales	0.00091363	0.984789
LimC	C_7760	Stramenopiles	-0.0441488	0.370926		PnecA	A_1868	Cryptophyta	-0.00083711	0.986063
LimB	B_2486	Rhodophyta	-0.0435128	0.377858		PnecB1	B1_18939	Cercozoa	0.000753335	0.987457
LimC	C_10125	Glaucocystophyceae	-0.0434173	0.378905		PnecA	A_9607	Cryptophyta	0.000677946	0.988712
LimC	C_4934	Glaucocystophyceae	-0.0434173	0.378905		PnecA	A_9607	Dinophyceae	0.000371053	0.993822
LimD	D_718	Chlorophyta	0.0433964	0.379135		PnecB1	B1_18939	Chlorophyta	0.000235299	0.996082
LimB	B_436	Rhodophyta	0.0432717	0.380506		PnecB1	B1_367	Synurales	-0.00014241	0.997629
LimB	B_405	Alveolata	-0.0431873	0.381436		PnecA	A_10824	Alveolata	NaN	NaN	NaN
LimB	B_2486	Stramenopiles	-0.0431313	0.382053		PnecA	A_2794	Alveolata	NaN	NaN
LimC	C_3781	Euglenozoa	-0.04311	0.382289		PnecA	A_6519	Alveolata	NaN	NaN
LimC	C_1774	Rhizaria	-0.0430978	0.382424		PnecA	A_10824	Amoebozoa	NaN	NaN
LimC	C_2237	Euglenozoa	-0.0430433	0.383026		PnecA	A_2794	Amoebozoa	NaN	NaN
LimC	C_4998	Euglenida	-0.042975	0.383781		PnecA	A_6519	Amoebozoa	NaN	NaN
LimC	C_1609	Bacillariophyta	0.0428777	0.384859		PnecA	A_10824	Apusozoa	NaN	NaN
LimB	B_2850	Amoebozoa	-0.0428589	0.385067		PnecA	A_2794	Apusozoa	NaN	NaN
LimD	D_147	Streptophyta	0.0426163	0.387763		PnecA	A_6519	Apusozoa	NaN	NaN
LimC	C_10125	Euglenozoa	-0.0425865	0.388095		PnecA	A_10824	Bacillariophyta	NaN	NaN
LimC	C_4934	Euglenozoa	-0.0425865	0.388095		PnecA	A_2794	Bacillariophyta	NaN	NaN
LimC	C_961	Euglenozoa	-0.0424999	0.38906		PnecA	A_6519	Bacillariophyta	NaN	NaN
LimC	C_2985	Haptophyceae	-0.0424531	0.389583		PnecA	A_10824	Cercozoa	NaN	NaN
LimC	C_961	Rhodophyta	-0.0423378	0.390872		PnecA	A_2794	Cercozoa	NaN	NaN
LimB	B_902	Choanoflagellida	0.0421674	0.392781		PnecA	A_6519	Cercozoa	NaN	NaN
LimC	C_10125	Alveolata	0.0419517	0.395207		PnecA	A_10824	Chlorophyta	NaN	NaN
LimC	C_4934	Alveolata	0.0419517	0.395207		PnecA	A_2794	Chlorophyta	NaN	NaN
LimC	C_1101	Stramenopiles	-0.0417781	0.397166		PnecA	A_6519	Chlorophyta	NaN	NaN
LimC	C_3377	Bacillariophyta	-0.0416651	0.398444		PnecA	A_10824	Choanoflagellida	NaN	NaN
LimC	C_2237	Rhodophyta	-0.0416251	0.398896		PnecA	A_2794	Choanoflagellida	NaN	NaN
LimC	C_605	Stramenopiles	-0.0415949	0.399239		PnecA	A_6519	Choanoflagellida	NaN	NaN
LimC	C_695	Haptophyceae	0.0414984	0.400333		PnecA	A_10824	Chrysophyceae	NaN	NaN
LimC	C_4547	Alveolata	0.0414981	0.400337		PnecA	A_2794	Chrysophyceae	NaN	NaN
LimB	B_13637	Dinophyceae	0.0414549	0.400827		PnecA	A_6519	Chrysophyceae	NaN	NaN
LimC	C_4998	Euglenozoa	0.041381	0.401668		PnecA	A_10824	Ciliophora	NaN	NaN
LimB	B_1150	Rhizaria	-0.0413212	0.402348		PnecA	A_2794	Ciliophora	NaN	NaN
LimB	B_1731	Amoebozoa	-0.0411139	0.404713		PnecA	A_6519	Ciliophora	NaN	NaN
LimB	B_436	Stramenopiles	-0.0410583	0.405349		PnecA	A_10824	Cryptophyta	NaN	NaN
LimB	B_3803	Stramenopiles	0.0410556	0.40538		PnecA	A_2794	Cryptophyta	NaN	NaN
LimC	C_3781	Alveolata	-0.0410551	0.405386		PnecA	A_6519	Cryptophyta	NaN	NaN
LimB	B_2486	Rhizaria	-0.0409891	0.406141		PnecA	A_10824	Dinophyceae	NaN	NaN
LimC	C_695	Ciliophora	-0.0409548	0.406534		PnecA	A_2794	Dinophyceae	NaN	NaN
LimB	B_2486	Streptophyta	0.0409307	0.40681		PnecA	A_6519	Dinophyceae	NaN	NaN
LimB	B_1731	Ciliophora	-0.0406991	0.40947		PnecA	A_10824	Euglenida	NaN	NaN
LimC	C_2237	Katablepharidophyta	0.0406843	0.409641		PnecA	A_2794	Euglenida	NaN	NaN
LimB	B_2850	Euglenida	-0.0406493	0.410044		PnecA	A_6519	Euglenida	NaN	NaN
LimB	B_1731	Streptophyta	-0.0402836	0.414268		PnecA	A_10824	Euglenozoa	NaN	NaN
LimC	C_761	Apusozoa	-0.0401887	0.415368		PnecA	A_2794	Euglenozoa	NaN	NaN
LimC	C_1101	Ciliophora	0.0401519	0.415796		PnecA	A_6519	Euglenozoa	NaN	NaN
LimB	B_2486	Katablepharidophyta	0.0401146	0.416229		PnecA	A_10824	Glaucocystophyceae	NaN	NaN
LimE	E_3948	Amoebozoa	-0.0400044	0.417511		PnecA	A_2794	Glaucocystophyceae	NaN	NaN
LimC	C_1609	Haptophyceae	-0.039958	0.418051		PnecA	A_6519	Glaucocystophyceae	NaN	NaN
LimC	C_761	Euglenozoa	-0.0396753	0.421352		PnecA	A_10824	Haptophyceae	NaN	NaN
LimC	C_7760	Dinophyceae	-0.0396747	0.421359		PnecA	A_2794	Haptophyceae	NaN	NaN
LimB	B_6388	Rhodophyta	-0.0394846	0.423587		PnecA	A_6519	Haptophyceae	NaN	NaN
LimB	B_436	Chlorophyta	0.0394607	0.423868		PnecA	A_10824	Katablepharidophyta	NaN	NaN
LimB	B_436	Ciliophora	0.0392014	0.42692		PnecA	A_2794	Katablepharidophyta	NaN	NaN
LimC	C_3781	Dinophyceae	-0.039134	0.427715		PnecA	A_6519	Katablepharidophyta	NaN	NaN
LimC	C_3174	Stramenopiles	-0.0391301	0.427761		PnecA	A_10824	Rhizaria	NaN	NaN
LimC	C_3377	Alveolata	-0.0391298	0.427765		PnecA	A_2794	Rhizaria	NaN	NaN
LimC	C_2237	Synurales	-0.0389785	0.429554		PnecA	A_6519	Rhizaria	NaN	NaN
LimB	B_436	Dinophyceae	0.0389706	0.429647		PnecA	A_10824	Rhodophyta	NaN	NaN
LimC	C_2985	Euglenozoa	0.0389362	0.430054		PnecA	A_2794	Rhodophyta	NaN	NaN
LimC	C_961	Alveolata	-0.0388869	0.430638		PnecA	A_6519	Rhodophyta	NaN	NaN
LimB	B_436	Katablepharidophyta	0.0387691	0.432036		PnecA	A_10824	Stramenopiles	NaN	NaN
LimB	B_436	Euglenozoa	0.0387597	0.432148		PnecA	A_2794	Stramenopiles	NaN	NaN
LimC	C_3174	Alveolata	-0.038744	0.432334		PnecA	A_6519	Stramenopiles	NaN	NaN
LimC	C_3784	Dinophyceae	-0.0385486	0.434659		PnecA	A_10824	Streptophyta	NaN	NaN
LimC	C_1774	Bacillariophyta	-0.038445	0.435895		PnecA	A_2794	Streptophyta	NaN	NaN
LimC	C_1447	Rhodophyta	-0.0384298	0.436077		PnecA	A_6519	Streptophyta	NaN	NaN
LimB	B_3803	Chrysophyceae	-0.0384191	0.436204		PnecA	A_10824	Synurales	NaN	NaN
LimB	B_13637	Amoebozoa	-0.0383076	0.437537		PnecA	A_2794	Synurales	NaN	NaN
LimC	C_1101	Glaucocystophyceae	-0.0382268	0.438504		PnecA	A_6519	Synurales	NaN	NaN
LimC	C_3080	Glaucocystophyceae	0.0380817	0.440244
LimB	B_1731	Synurales	0.0380322	0.440839
LimC	C_3784	Chrysophyceae	0.0380258	0.440916
LimC	C_3377	Amoebozoa	-0.0380113	0.441089
LimA	A_6723	Euglenida	-0.0380099	0.441106
LimC	C_4547	Euglenida	-0.037939	0.441959
LimA	A_329	Choanoflagellida	0.0379154	0.442243
LimC	C_2561	Amoebozoa	-0.0378628	0.442876
LimA	A_6723	Streptophyta	-0.0378031	0.443596
LimB	B_6388	Haptophyceae	0.0377026	0.444809
LimB	B_309	Cercozoa	0.0373235	0.4494
LimC	C_3174	Ciliophora	0.0368649	0.454991
LimC	C_7760	Chlorophyta	0.0366672	0.457412
LimC	C_1609	Rhodophyta	0.0366209	0.457981
LimC	C_3080	Rhizaria	-0.0365248	0.459162
LimC	C_3080	Stramenopiles	-0.0364908	0.459579
LimC	C_1774	Stramenopiles	-0.0361497	0.463786
LimB	B_1150	Choanoflagellida	0.0361462	0.463829
LimC	C_1596	Haptophyceae	-0.0360222	0.465364
LimB	B_1731	Haptophyceae	-0.0360167	0.465432
LimA	A_12069	Bacillariophyta	-0.0360125	0.465484
LimC	C_4847	Euglenida	-0.0359986	0.465656
LimC	C_1774	Rhodophyta	-0.0359167	0.466673
LimC	C_3174	Euglenida	-0.0358508	0.46749
LimC	C_3781	Streptophyta	-0.0358335	0.467704
LimB	B_1731	Katablepharidophyta	-0.035781	0.468358
LimC	C_1101	Alveolata	0.0357075	0.469271
LimC	C_4847	Cryptophyta	-0.0354368	0.472647
LimB	B_2486	Dinophyceae	-0.0354115	0.472963
LimC	C_2561	Streptophyta	-0.0353976	0.473137
LimB	B_1150	Rhodophyta	0.0353702	0.47348
LimB	B_1731	Chlorophyta	0.0353151	0.474169
LimB	B_6388	Alveolata	0.0353065	0.474277
LimB	B_902	Dinophyceae	-0.0352926	0.47445
LimC	C_3781	Chrysophyceae	-0.0352835	0.474565
LimC	C_4847	Glaucocystophyceae	-0.0352071	0.475522
LimB	B_1150	Ciliophora	0.0351542	0.476185
LimC	C_2237	Ciliophora	0.0350574	0.477401
LimB	B_2850	Choanoflagellida	0.0349654	0.478557
LimC	C_3784	Euglenida	-0.03488	0.479632
LimC	C_4998	Rhodophyta	-0.0346133	0.482997
LimB	B_6388	Dinophyceae	-0.0345321	0.484025
LimC	C_3781	Rhodophyta	-0.0344347	0.485259
LimC	C_761	Alveolata	0.0344321	0.485292
LimB	B_2877	Streptophyta	-0.0343958	0.485752
LimA	A_329	Dinophyceae	-0.0343823	0.485923
LimB	B_309	Streptophyta	0.0341184	0.489277
LimC	C_3784	Glaucocystophyceae	-0.0340854	0.489697
LimC	C_7760	Glaucocystophyceae	-0.033991	0.4909
LimB	B_233	Amoebozoa	-0.0339619	0.491271
LimC	C_3781	Stramenopiles	-0.03392	0.491807
LimB	B_2877	Haptophyceae	0.0338612	0.492558
LimB	B_2850	Ciliophora	-0.0335677	0.496315
LimC	C_1609	Rhizaria	-0.0332962	0.499805
LimC	C_1774	Synurales	-0.0332335	0.500613
LimA	A_12069	Euglenozoa	-0.0331647	0.5015
LimC	C_4547	Streptophyta	-0.0331629	0.501523
LimC	C_2561	Bacillariophyta	-0.0330693	0.502732
LimB	B_2850	Cryptophyta	0.0330266	0.503284
LimC	C_7760	Haptophyceae	-0.0327905	0.50634
LimD	D_147	Alveolata	0.0324571	0.510673
LimC	C_4847	Amoebozoa	-0.0323584	0.51196
LimB	B_1731	Euglenida	-0.0323196	0.512466
LimC	C_10125	Rhodophyta	-0.0322437	0.513456
LimC	C_4934	Rhodophyta	-0.0322437	0.513456
LimA	A_329	Euglenozoa	0.0322367	0.513548
LimB	B_405	Streptophyta	0.0322237	0.513718
LimB	B_902	Cryptophyta	0.0321944	0.5141
LimB	B_6388	Cryptophyta	-0.0321029	0.515297
LimB	B_2850	Bacillariophyta	-0.0320579	0.515886
LimA	A_12069	Glaucocystophyceae	-0.0320146	0.516454
LimB	B_13637	Streptophyta	-0.0319909	0.516764
LimB	B_13637	Katablepharidophyta	0.0317642	0.519739
LimC	C_695	Chrysophyceae	0.031716	0.520373
LimC	C_3784	Rhodophyta	-0.031482	0.523455
LimC	C_2985	Cryptophyta	-0.0313497	0.525201
LimA	A_6723	Chlorophyta	-0.0311938	0.527264
LimC	C_2985	Euglenida	-0.0311045	0.528447
LimC	C_605	Cryptophyta	-0.0311017	0.528484
LimB	B_2877	Stramenopiles	0.0309844	0.530041
LimC	C_3174	Katablepharidophyta	-0.0308968	0.531204
LimC	C_961	Ciliophora	-0.0308569	0.531735
LimC	C_1774	Choanoflagellida	-0.0308432	0.531917
LimB	B_309	Rhizaria	-0.0308294	0.532101
LimC	C_1774	Euglenozoa	0.0307379	0.533318
LimB	B_1731	Cercozoa	0.0306829	0.534051
LimC	C_2985	Glaucocystophyceae	-0.0306058	0.535079
LimB	B_1150	Dinophyceae	0.0305636	0.535642
LimB	B_902	Chlorophyta	0.0304	0.537829
LimC	C_961	Apusozoa	0.0303241	0.538843
LimB	B_2486	Euglenozoa	-0.0303199	0.538901
LimB	B_3803	Alveolata	-0.0302001	0.540506
LimB	B_436	Cercozoa	0.0301129	0.541675
LimB	B_6388	Streptophyta	-0.0299514	0.543846
LimC	C_3377	Synurales	-0.02992	0.544268
LimD	D_718	Apusozoa	0.0298159	0.54567
LimC	C_10125	Euglenida	-0.0296649	0.547704
LimC	C_4934	Euglenida	-0.0296649	0.547704
LimC	C_695	Stramenopiles	0.0295911	0.548702
LimC	C_4847	Streptophyta	-0.0295064	0.549847
LimC	C_961	Rhizaria	-0.0294573	0.55051
LimC	C_605	Ciliophora	-0.0294016	0.551265
LimC	C_3377	Chlorophyta	-0.0293429	0.55206
LimC	C_2237	Streptophyta	-0.0292914	0.552757
LimD	D_718	Cercozoa	0.0291854	0.554196
LimE	E_3948	Streptophyta	-0.0288568	0.558666
LimC	C_4547	Amoebozoa	-0.0288195	0.559174
LimB	B_436	Streptophyta	-0.0288149	0.559236
LimB	B_6388	Cercozoa	-0.028498	0.563565
LimB	B_1731	Chrysophyceae	0.0284852	0.56374
LimE	E_3948	Synurales	0.0283469	0.565635
LimC	C_3377	Rhizaria	-0.0281606	0.568192
LimB	B_3803	Euglenozoa	-0.0279185	0.571524
LimC	C_605	Euglenozoa	0.0279033	0.571733
LimE	E_3948	Chrysophyceae	0.027809	0.573033
LimB	B_2850	Alveolata	0.0277124	0.574366
LimC	C_3174	Rhizaria	-0.0276675	0.574987
LimC	C_3174	Apusozoa	-0.027575	0.576266
LimC	C_2985	Streptophyta	-0.0275261	0.576942
LimC	C_10125	Streptophyta	-0.027511	0.577151
LimC	C_4934	Streptophyta	-0.027511	0.577151
LimB	B_2850	Stramenopiles	-0.0274372	0.578173
LimC	C_3784	Ciliophora	-0.0274134	0.578504
LimC	C_605	Bacillariophyta	0.0273091	0.579949
LimC	C_1596	Rhizaria	-0.0272953	0.580141
LimC	C_2985	Bacillariophyta	-0.0272093	0.581335
LimB	B_2486	Ciliophora	-0.02713	0.582437
LimC	C_2985	Dinophyceae	-0.0271007	0.582844
LimC	C_2237	Dinophyceae	0.0269929	0.584344
LimE	E_3948	Euglenida	-0.0269598	0.584805
LimD	D_718	Euglenozoa	-0.0269047	0.585573
LimC	C_1774	Amoebozoa	-0.0267257	0.588069
LimB	B_233	Euglenozoa	0.0266785	0.588729
LimC	C_3377	Katablepharidophyta	-0.0266679	0.588878
LimC	C_4547	Stramenopiles	-0.0266344	0.589346
LimC	C_3377	Cercozoa	0.0266129	0.589646
LimC	C_695	Rhodophyta	0.0265658	0.590304
LimB	B_405	Amoebozoa	-0.026564	0.590329
LimC	C_7760	Euglenida	-0.0264683	0.591669
LimA	A_329	Cryptophyta	-0.0264208	0.592335
LimB	B_309	Stramenopiles	-0.0263802	0.592903
LimA	A_6723	Cercozoa	-0.0263746	0.592982
LimD	D_718	Chrysophyceae	0.0262436	0.594819
LimA	A_6723	Amoebozoa	-0.026157	0.596036
LimC	C_1609	Chlorophyta	0.026124	0.596499
LimC	C_4847	Cercozoa	-0.0259582	0.598832
LimC	C_1609	Amoebozoa	-0.0258442	0.600438
LimC	C_4547	Apusozoa	-0.0258042	0.601002
LimB	B_3803	Ciliophora	0.0257213	0.602172
LimD	D_147	Apusozoa	-0.0256731	0.602852
LimC	C_12675	Ciliophora	-0.0256678	0.602928
LimB	B_902	Apusozoa	0.0249656	0.612882
LimC	C_4847	Euglenozoa	0.0249506	0.613095
LimB	B_436	Bacillariophyta	0.0244792	0.619819
LimC	C_1447	Alveolata	0.0243272	0.621993
LimB	B_2877	Synurales	0.0241771	0.624146
LimC	C_12112	Euglenozoa	-0.0240977	0.625285
LimD	D_147	Bacillariophyta	0.0240723	0.625649
LimC	C_695	Euglenozoa	-0.024061	0.62581
LimE	E_3948	Euglenozoa	0.0239288	0.627711
LimC	C_2561	Ciliophora	-0.0239232	0.627791
LimA	A_6723	Rhizaria	-0.0238414	0.628967
LimB	B_2850	Chlorophyta	0.023772	0.629966
LimC	C_3080	Streptophyta	0.0236311	0.631997
LimC	C_487	Amoebozoa	0.0234282	0.634925
LimB	B_1150	Apusozoa	-0.0233427	0.636161
LimC	C_12112	Glaucocystophyceae	-0.0232015	0.638204
LimA	A_12069	Amoebozoa	-0.0231638	0.63875
LimD	D_147	Cercozoa	0.0231279	0.63927
LimB	B_233	Chlorophyta	-0.0230511	0.640382
LimC	C_1774	Apusozoa	-0.0230287	0.640708
LimC	C_761	Katablepharidophyta	-0.0230121	0.640948
LimC	C_961	Dinophyceae	0.0228613	0.643137
LimA	A_329	Streptophyta	0.0227105	0.645328
LimC	C_1101	Choanoflagellida	-0.0225252	0.648026
LimC	C_761	Ciliophora	0.0223701	0.650288
LimB	B_2486	Apusozoa	0.0222805	0.651596
LimA	A_12069	Streptophyta	-0.0221922	0.652885
LimC	C_10125	Amoebozoa	-0.0220843	0.654464
LimC	C_4934	Amoebozoa	-0.0220843	0.654464
LimB	B_3803	Glaucocystophyceae	-0.0218556	0.657812
LimA	A_12069	Euglenida	-0.0218171	0.658377
LimC	C_761	Haptophyceae	0.0216635	0.660631
LimC	C_487	Glaucocystophyceae	-0.0215552	0.662222
LimB	B_2877	Katablepharidophyta	0.0213627	0.665054
LimB	B_902	Streptophyta	-0.0212369	0.666907
LimB	B_3803	Katablepharidophyta	-0.0208703	0.672319
LimB	B_2486	Alveolata	0.0207196	0.674548
LimC	C_3377	Chrysophyceae	0.0206753	0.675204
LimB	B_6388	Choanoflagellida	0.0204989	0.67782
LimC	C_4998	Stramenopiles	-0.0204032	0.67924
LimC	C_12112	Dinophyceae	0.020272	0.681188
LimC	C_12675	Katablepharidophyta	-0.0200654	0.684261
LimC	C_4847	Chlorophyta	0.019936	0.686189
LimC	C_3784	Rhizaria	-0.0198676	0.687209
LimC	C_3781	Euglenida	-0.0197789	0.688532
LimB	B_2850	Rhizaria	-0.0195839	0.691444
LimC	C_961	Streptophyta	-0.0193928	0.694302
LimC	C_695	Cercozoa	-0.0193225	0.695355
LimC	C_12675	Streptophyta	-0.0191842	0.697427
LimC	C_7760	Cryptophyta	-0.0191692	0.697652
LimC	C_1101	Bacillariophyta	-0.0191583	0.697815
LimB	B_309	Alveolata	0.0190824	0.698954
LimD	D_718	Rhodophyta	-0.0190708	0.699127
LimC	C_3377	Rhodophyta	-0.019023	0.699846
LimA	A_12069	Cryptophyta	-0.0190072	0.700083
LimB	B_233	Dinophyceae	-0.0189912	0.700323
LimB	B_902	Amoebozoa	-0.0189198	0.701396
LimC	C_3377	Apusozoa	0.0188843	0.701929
LimC	C_7760	Chrysophyceae	-0.0188359	0.702656
LimC	C_4547	Chlorophyta	0.0188018	0.70317
LimC	C_761	Cercozoa	0.0186734	0.705102
LimC	C_2561	Chrysophyceae	0.0184065	0.709122
LimC	C_3784	Synurales	0.0183914	0.70935
LimC	C_1609	Apusozoa	-0.0183416	0.710102
LimC	C_12112	Cercozoa	-0.0183139	0.71052
LimC	C_4847	Chrysophyceae	-0.0181357	0.713211
LimC	C_2561	Rhizaria	-0.0181264	0.713351
LimC	C_1596	Cryptophyta	-0.0181185	0.713471
LimC	C_487	Alveolata	0.0179107	0.716615
LimC	C_1609	Stramenopiles	0.0178993	0.716788
LimC	C_487	Stramenopiles	-0.0175641	0.721869
LimC	C_2237	Cryptophyta	-0.0175581	0.721959
LimC	C_2561	Chlorophyta	0.0175301	0.722385
LimC	C_961	Haptophyceae	-0.0174311	0.723888
LimA	A_12069	Rhodophyta	-0.0174255	0.723974
LimA	A_6723	Rhodophyta	-0.0173101	0.725727
LimB	B_436	Chrysophyceae	-0.0172121	0.727218
LimC	C_7760	Streptophyta	-0.0171597	0.728016
LimC	C_2237	Euglenida	-0.0170404	0.729832
LimC	C_12112	Amoebozoa	-0.0167804	0.733797
LimB	B_6388	Amoebozoa	-0.0167458	0.734324
LimC	C_3781	Ciliophora	0.0167062	0.734929
LimC	C_3781	Rhizaria	-0.0166754	0.7354
LimB	B_405	Rhodophyta	-0.0166008	0.736539
LimB	B_436	Euglenida	-0.0164878	0.738267
LimB	B_902	Glaucocystophyceae	0.016456	0.738753
LimC	C_2237	Chlorophyta	-0.0164331	0.739103
LimC	C_4847	Stramenopiles	0.0163826	0.739877
LimE	E_3948	Apusozoa	0.0163271	0.740726
LimC	C_10125	Chlorophyta	0.0160566	0.744871
LimC	C_4934	Chlorophyta	0.0160566	0.744871
LimC	C_1596	Bacillariophyta	0.0159205	0.746959
LimA	A_329	Haptophyceae	-0.0159202	0.746963
LimC	C_3174	Rhodophyta	0.0159068	0.747169
LimB	B_902	Synurales	0.0158758	0.747644
LimC	C_1609	Chrysophyceae	0.015725	0.749961
LimB	B_2877	Cryptophyta	-0.0156591	0.750975
LimB	B_6388	Katablepharidophyta	0.0154436	0.754291
LimC	C_2985	Ciliophora	0.0153892	0.755128
LimD	D_718	Rhizaria	-0.0153872	0.755159
LimC	C_4847	Apusozoa	-0.015378	0.7553
LimC	C_3080	Synurales	-0.0153229	0.75615
LimC	C_7760	Apusozoa	-0.0152002	0.758041
LimD	D_718	Synurales	0.0148325	0.763717
LimC	C_3080	Ciliophora	0.0147546	0.764922
LimB	B_902	Rhodophyta	-0.0147236	0.765402
LimB	B_3803	Amoebozoa	-0.0146912	0.765903
LimB	B_2877	Apusozoa	-0.0146616	0.76636
LimB	B_3803	Euglenida	-0.0145585	0.767956
LimB	B_13637	Rhizaria	-0.0145211	0.768536
LimB	B_13637	Euglenida	-0.0144983	0.768889
LimC	C_695	Alveolata	-0.0144546	0.769566
LimC	C_605	Choanoflagellida	-0.0144256	0.770014
LimB	B_1150	Streptophyta	-0.0142504	0.77273
LimC	C_4547	Rhizaria	-0.0142161	0.773262
LimC	C_2985	Rhizaria	-0.0141382	0.774471
LimB	B_2486	Cryptophyta	0.0141108	0.774897
LimB	B_902	Katablepharidophyta	-0.0140082	0.776489
LimC	C_4998	Synurales	0.0139844	0.77686
LimC	C_3080	Apusozoa	0.0139295	0.777712
LimB	B_3803	Cercozoa	0.0138577	0.778829
LimA	A_329	Glaucocystophyceae	-0.0137602	0.780344
LimC	C_4998	Apusozoa	-0.0137481	0.780532
LimC	C_1774	Katablepharidophyta	-0.0137288	0.780833
LimB	B_1731	Rhizaria	-0.0136243	0.782458
LimC	C_695	Choanoflagellida	-0.0135353	0.783844
LimB	B_6388	Apusozoa	-0.0135308	0.783915
LimB	B_405	Cercozoa	-0.0132605	0.788127
LimC	C_2237	Rhizaria	-0.0130346	0.791653
LimC	C_2985	Choanoflagellida	-0.0130027	0.792151
LimC	C_1609	Choanoflagellida	0.0129146	0.793528
LimC	C_4998	Rhizaria	-0.0128975	0.793795
LimC	C_10125	Apusozoa	-0.0127523	0.796064
LimC	C_4934	Apusozoa	-0.0127523	0.796064
LimD	D_147	Euglenozoa	0.0125619	0.799043
LimC	C_12112	Chrysophyceae	-0.0125119	0.799826
LimD	D_147	Amoebozoa	-0.0124413	0.800931
LimC	C_12112	Streptophyta	-0.0122559	0.803837
LimB	B_2877	Rhizaria	-0.0121421	0.805622
LimC	C_3784	Cercozoa	0.0120776	0.806634
LimB	B_13637	Alveolata	0.0117783	0.811335
LimC	C_695	Streptophyta	0.0116567	0.813246
LimD	D_147	Stramenopiles	0.0116561	0.813255
LimB	B_3803	Streptophyta	-0.0115646	0.814696
LimA	A_6723	Apusozoa	0.0112902	0.819015
LimC	C_12112	Euglenida	-0.011265	0.819412
LimC	C_12112	Apusozoa	0.0112418	0.819777
LimE	E_3948	Choanoflagellida	0.0112169	0.820169
LimB	B_3803	Apusozoa	0.0111555	0.821137
LimC	C_2561	Apusozoa	-0.0110981	0.822042
LimC	C_761	Cryptophyta	-0.0110275	0.823156
LimC	C_1609	Cercozoa	0.0109073	0.825051
LimC	C_4847	Synurales	0.0106121	0.829713
LimA	A_329	Ciliophora	-0.0103869	0.833273
LimE	E_3948	Cercozoa	-0.0103405	0.834007
LimB	B_902	Euglenida	0.0103294	0.834183
LimC	C_1596	Ciliophora	-0.0101195	0.837504
LimC	C_7760	Rhizaria	-0.00996315	0.839981
LimC	C_3080	Chlorophyta	0.00993595	0.840412
LimC	C_4847	Rhizaria	-0.00992925	0.840518
LimC	C_761	Glaucocystophyceae	-0.00984496	0.841854
LimC	C_605	Alveolata	-0.00980564	0.842477
LimC	C_3080	Chrysophyceae	0.00977803	0.842915
LimC	C_3781	Apusozoa	0.00951687	0.847058
LimC	C_1596	Euglenida	0.00950846	0.847192
LimB	B_1731	Choanoflagellida	0.00946352	0.847905
LimB	B_902	Euglenozoa	-0.00937749	0.849271
LimC	C_761	Stramenopiles	0.00937004	0.849389
LimC	C_10125	Rhizaria	-0.0091206	0.853353
LimC	C_4934	Rhizaria	-0.0091206	0.853353
LimA	A_329	Alveolata	-0.00898838	0.855455
LimC	C_1774	Euglenida	0.00890927	0.856713
LimC	C_1596	Choanoflagellida	0.00888801	0.857052
LimC	C_10125	Synurales	-0.00884173	0.857788
LimC	C_4934	Synurales	-0.00884173	0.857788
LimC	C_7760	Amoebozoa	-0.00883715	0.857861
LimB	B_233	Euglenida	-0.00881366	0.858235
LimB	B_902	Chrysophyceae	0.00876693	0.858979
LimB	B_6388	Rhizaria	-0.00875103	0.859232
LimC	C_10125	Dinophyceae	-0.00866952	0.860529
LimC	C_4934	Dinophyceae	-0.00866952	0.860529
LimC	C_3784	Apusozoa	-0.0086442	0.860932
LimA	A_329	Apusozoa	-0.00864263	0.860957
LimB	B_2850	Haptophyceae	-0.00845435	0.863957
LimB	B_405	Euglenida	0.00836556	0.865372
LimC	C_10125	Bacillariophyta	0.00835639	0.865518
LimC	C_4934	Bacillariophyta	0.00835639	0.865518
LimC	C_3781	Chlorophyta	0.0080816	0.8699
LimC	C_695	Glaucocystophyceae	-0.00804026	0.87056
LimB	B_233	Stramenopiles	-0.00796575	0.871749
LimC	C_2561	Alveolata	-0.00763269	0.877068
LimB	B_309	Chlorophyta	-0.00722819	0.883535
LimB	B_405	Rhizaria	0.00722579	0.883573
LimC	C_12675	Rhodophyta	0.00722543	0.883579
LimB	B_2486	Chrysophyceae	0.00706035	0.88622
LimC	C_1596	Streptophyta	-0.00699423	0.887279
LimC	C_7760	Choanoflagellida	-0.00696079	0.887814
LimC	C_4547	Choanoflagellida	-0.00692933	0.888318
LimB	B_2850	Apusozoa	0.00681382	0.890168
LimC	C_695	Dinophyceae	0.0065284	0.894741
LimA	A_12069	Alveolata	0.0063317	0.897895
LimB	B_2486	Choanoflagellida	0.00629098	0.898548
LimB	B_1150	Euglenozoa	-0.00613958	0.900977
LimC	C_7760	Cercozoa	0.00611079	0.901439
LimC	C_4847	Choanoflagellida	0.0060801	0.901931
LimC	C_12112	Rhodophyta	-0.00587937	0.905153
LimC	C_1609	Cryptophyta	-0.00569231	0.908157
LimC	C_3080	Dinophyceae	-0.00553429	0.910696
LimB	B_2877	Euglenozoa	-0.0051538	0.916813
LimC	C_1101	Rhodophyta	0.00508034	0.917994
LimC	C_12675	Chrysophyceae	-0.00502974	0.918808
LimB	B_1150	Katablepharidophyta	0.00494668	0.920144
LimD	D_147	Rhizaria	0.00490761	0.920773
LimB	B_405	Apusozoa	-0.00484773	0.921737
LimA	A_12069	Haptophyceae	-0.00475711	0.923195
LimD	D_718	Choanoflagellida	-0.00472145	0.923769
LimC	C_1774	Chrysophyceae	-0.0046005	0.925716
LimE	E_3948	Cryptophyta	-0.00457841	0.926072
LimA	A_12069	Rhizaria	-0.00456456	0.926295
LimA	A_329	Chlorophyta	-0.00455125	0.926509
LimC	C_1609	Ciliophora	-0.00453545	0.926763
LimC	C_2561	Cercozoa	-0.00430039	0.930549
LimD	D_147	Euglenida	-0.00425645	0.931257
LimC	C_605	Dinophyceae	0.00424171	0.931495
LimB	B_1731	Apusozoa	0.0041022	0.933743
LimC	C_605	Chlorophyta	0.00397704	0.93576
LimB	B_2486	Chlorophyta	-0.00395553	0.936106
LimA	A_6723	Stramenopiles	0.00375831	0.939286
LimA	A_329	Bacillariophyta	-0.00362888	0.941373
LimC	C_1596	Dinophyceae	0.00348984	0.943615
LimB	B_436	Alveolata	-0.00323556	0.947717
LimB	B_2877	Dinophyceae	-0.00314899	0.949114
LimE	E_3948	Rhizaria	-0.00299321	0.951629
LimC	C_12675	Glaucocystophyceae	-0.00280971	0.954591
LimB	B_1731	Bacillariophyta	0.00268391	0.956622
LimC	C_761	Euglenida	0.00265792	0.957041
LimC	C_12675	Apusozoa	0.00257396	0.958397
LimA	A_12069	Choanoflagellida	-0.00254041	0.958939
LimC	C_761	Amoebozoa	0.00241318	0.960994
LimB	B_2486	Synurales	-0.00215696	0.965132
LimB	B_1150	Chlorophyta	0.00206523	0.966614
LimB	B_233	Cercozoa	0.00196145	0.968291
LimC	C_3080	Alveolata	-0.00192103	0.968944
LimB	B_2486	Cercozoa	-0.00189086	0.969432
LimB	B_2850	Glaucocystophyceae	-0.00178301	0.971174
LimA	A_12069	Apusozoa	-0.00177832	0.97125
LimC	C_3784	Katablepharidophyta	-0.00160683	0.974022
LimC	C_2237	Apusozoa	-0.00157527	0.974532
LimA	A_329	Amoebozoa	-0.00148299	0.976023
LimC	C_3377	Euglenozoa	0.00145359	0.976498
LimE	E_3948	Stramenopiles	0.00120894	0.980453
LimA	A_12069	Ciliophora	-0.0010788	0.982557
LimA	A_6723	Euglenozoa	-0.00103736	0.983227
LimC	C_12112	Rhizaria	-0.00101673	0.98356
LimC	C_12675	Rhizaria	-0.00101339	0.983614
LimB	B_1731	Cryptophyta	0.000976642	0.984208
LimB	B_3803	Chlorophyta	-0.000902137	0.985413
LimC	C_961	Cercozoa	-0.000817104	0.986788
LimB	B_3803	Rhizaria	-0.000794367	0.987155
LimB	B_405	Dinophyceae	-0.000787204	0.987271
LimB	B_1150	Alveolata	-0.000778781	0.987407
LimC	C_1447	Ciliophora	-0.000765388	0.987624
LimB	B_13637	Apusozoa	-0.000596902	0.990348
LimC	C_1596	Chrysophyceae	0.000315794	0.994894
LimB	B_3803	Rhodophyta	-0.000285302	0.995387
LimE	E_3948	Bacillariophyta	0.000221606	0.996417
LimC	C_10125	Haptophyceae	0.000120247	0.998056
LimC	C_4934	Haptophyceae	0.000120247	0.998056
LimC	C_3784	Alveolata	-7.39996e-05	0.998803
LimB	B_10470	Alveolata	NaN	NaN	NaN
LimB	B_10470	Amoebozoa	NaN	NaN
LimB	B_10470	Apusozoa	NaN	NaN
LimB	B_10470	Bacillariophyta	NaN	NaN
LimB	B_10470	Cercozoa	NaN	NaN
LimB	B_10470	Chlorophyta	NaN	NaN
LimB	B_10470	Choanoflagellida	NaN	NaN
LimB	B_10470	Chrysophyceae	NaN	NaN
LimB	B_10470	Ciliophora	NaN	NaN
LimB	B_10470	Cryptophyta	NaN	NaN
LimB	B_10470	Dinophyceae	NaN	NaN
LimB	B_10470	Euglenida	NaN	NaN
LimB	B_10470	Euglenozoa	NaN	NaN
LimB	B_10470	Glaucocystophyceae	NaN	NaN
LimB	B_10470	Haptophyceae	NaN	NaN
LimB	B_10470	Katablepharidophyta	NaN	NaN
LimB	B_10470	Rhizaria	NaN	NaN
LimB	B_10470	Rhodophyta	NaN	NaN
LimB	B_10470	Stramenopiles	NaN	NaN
LimB	B_10470	Streptophyta	NaN	NaN
LimB	B_10470	Synurales	NaN	NaN
LimC	C_10170	Alveolata	NaN	NaN
LimC	C_10170	Amoebozoa	NaN	NaN
LimC	C_10170	Apusozoa	NaN	NaN
LimC	C_10170	Bacillariophyta	NaN	NaN
LimC	C_10170	Cercozoa	NaN	NaN
LimC	C_10170	Chlorophyta	NaN	NaN
LimC	C_10170	Choanoflagellida	NaN	NaN
LimC	C_10170	Chrysophyceae	NaN	NaN
LimC	C_10170	Ciliophora	NaN	NaN
LimC	C_10170	Cryptophyta	NaN	NaN
LimC	C_10170	Dinophyceae	NaN	NaN
LimC	C_10170	Euglenida	NaN	NaN
LimC	C_10170	Euglenozoa	NaN	NaN
LimC	C_10170	Glaucocystophyceae	NaN	NaN
LimC	C_10170	Haptophyceae	NaN	NaN
LimC	C_10170	Katablepharidophyta	NaN	NaN
LimC	C_10170	Rhizaria	NaN	NaN
LimC	C_10170	Rhodophyta	NaN	NaN
LimC	C_10170	Stramenopiles	NaN	NaN
LimC	C_10170	Streptophyta	NaN	NaN
LimC	C_10170	Synurales	NaN	NaN
LimC	C_11527	Alveolata	NaN	NaN
LimC	C_11527	Amoebozoa	NaN	NaN
LimC	C_11527	Apusozoa	NaN	NaN
LimC	C_11527	Bacillariophyta	NaN	NaN
LimC	C_11527	Cercozoa	NaN	NaN
LimC	C_11527	Chlorophyta	NaN	NaN
LimC	C_11527	Choanoflagellida	NaN	NaN
LimC	C_11527	Chrysophyceae	NaN	NaN
LimC	C_11527	Ciliophora	NaN	NaN
LimC	C_11527	Cryptophyta	NaN	NaN
LimC	C_11527	Dinophyceae	NaN	NaN
LimC	C_11527	Euglenida	NaN	NaN
LimC	C_11527	Euglenozoa	NaN	NaN
LimC	C_11527	Glaucocystophyceae	NaN	NaN
LimC	C_11527	Haptophyceae	NaN	NaN
LimC	C_11527	Katablepharidophyta	NaN	NaN
LimC	C_11527	Rhizaria	NaN	NaN
LimC	C_11527	Rhodophyta	NaN	NaN
LimC	C_11527	Stramenopiles	NaN	NaN
LimC	C_11527	Streptophyta	NaN	NaN
LimC	C_11527	Synurales	NaN	NaN
LimE	E_3686	Alveolata	NaN	NaN
LimE	E_3686	Amoebozoa	NaN	NaN
LimE	E_3686	Apusozoa	NaN	NaN
LimE	E_3686	Bacillariophyta	NaN	NaN
LimE	E_3686	Cercozoa	NaN	NaN
LimE	E_3686	Chlorophyta	NaN	NaN
LimE	E_3686	Choanoflagellida	NaN	NaN
LimE	E_3686	Chrysophyceae	NaN	NaN
LimE	E_3686	Ciliophora	NaN	NaN
LimE	E_3686	Cryptophyta	NaN	NaN
LimE	E_3686	Dinophyceae	NaN	NaN
LimE	E_3686	Euglenida	NaN	NaN
LimE	E_3686	Euglenozoa	NaN	NaN
LimE	E_3686	Glaucocystophyceae	NaN	NaN
LimE	E_3686	Haptophyceae	NaN	NaN
LimE	E_3686	Katablepharidophyta	NaN	NaN
LimE	E_3686	Rhizaria	NaN	NaN
LimE	E_3686	Rhodophyta	NaN	NaN
LimE	E_3686	Stramenopiles	NaN	NaN
LimE	E_3686	Streptophyta	NaN	NaN
LimE	E_3686	Synurales	NaN	NaN
LimE	E_9610	Alveolata	NaN	NaN
LimE	E_9610	Amoebozoa	NaN	NaN
LimE	E_9610	Apusozoa	NaN	NaN
LimE	E_9610	Bacillariophyta	NaN	NaN
LimE	E_9610	Cercozoa	NaN	NaN
LimE	E_9610	Chlorophyta	NaN	NaN
LimE	E_9610	Choanoflagellida	NaN	NaN
LimE	E_9610	Chrysophyceae	NaN	NaN
LimE	E_9610	Ciliophora	NaN	NaN
LimE	E_9610	Cryptophyta	NaN	NaN
LimE	E_9610	Dinophyceae	NaN	NaN
LimE	E_9610	Euglenida	NaN	NaN
LimE	E_9610	Euglenozoa	NaN	NaN
LimE	E_9610	Glaucocystophyceae	NaN	NaN
LimE	E_9610	Haptophyceae	NaN	NaN
LimE	E_9610	Katablepharidophyta	NaN	NaN
LimE	E_9610	Rhizaria	NaN	NaN
LimE	E_9610	Rhodophyta	NaN	NaN
LimE	E_9610	Stramenopiles	NaN	NaN
LimE	E_9610	Streptophyta	NaN	NaN
LimE	E_9610	Synurales	NaN	NaN
subcluster	OTU	microeukaryotes	correlation coefficient	p-value
PnecA	A_1752	Alveolata	-0.140345	0.00340357	significant
PnecC	C_8350	Alveolata	-0.1273	0.00789573
PnecA	A_1255	Alveolata	-0.10286	0.0318348
PnecB2	B2_8765	Alveolata	0.100647	0.0357028
PnecC	C_588	Alveolata	-0.0795081	0.0970803
PnecB2	B2_4837	Alveolata	0.072506	0.130266
PnecB1	B1_18939	Alveolata	0.069508	0.146921
PnecA	A_647	Alveolata	0.0663915	0.165913
PnecB2	B2_70	Alveolata	0.0520254	0.277627
PnecB1	B1_1350	Alveolata	-0.0502967	0.293906
PnecC	C_3891	Alveolata	-0.0401696	0.401885
PnecA	A_9607	Alveolata	0.0347976	0.467743
PnecD	D_3733	Alveolata	-0.0347664	0.468142
PnecB1	B1_367	Alveolata	0.0297328	0.534952
PnecC	C_77	Alveolata	-0.027743	0.562628
PnecC	C_6921	Alveolata	-0.0265992	0.578846
PnecD	D_924	Alveolata	0.0249284	0.602919
PnecA	A_1868	Alveolata	-0.015155	0.75181
PnecA	A_4769	Alveolata	0.00815188	0.864921
PnecA	A_8294	Alveolata	0.00385765	0.935838
PnecD	D_587	Alveolata	-0.00101692	0.983069
PnecA	A_6959	Alveolata	0.000925956	0.984584
PnecA	A_10824	Alveolata	NaN	NaN
PnecA	A_2794	Alveolata	NaN	NaN
PnecA	A_6519	Alveolata	NaN	NaN
PnecB1	B1_18939	Amoebozoa	0.247904	2.30047e-07
PnecD	D_3733	Amoebozoa	0.131711	0.00598586
PnecB1	B1_1350	Amoebozoa	-0.0850117	0.0760592
PnecC	C_588	Amoebozoa	-0.0843089	0.0785165
PnecA	A_1255	Amoebozoa	-0.0785433	0.101204
PnecA	A_1752	Amoebozoa	-0.0606048	0.205978
PnecA	A_647	Amoebozoa	0.0574129	0.230881
PnecC	C_3891	Amoebozoa	-0.0491304	0.305243
PnecD	D_924	Amoebozoa	-0.0486135	0.31036
PnecC	C_77	Amoebozoa	-0.0420296	0.380446
PnecA	A_8294	Amoebozoa	-0.0415275	0.386163
PnecD	D_587	Amoebozoa	0.0413989	0.387636
PnecA	A_6959	Amoebozoa	-0.0378851	0.429186
PnecA	A_4769	Amoebozoa	-0.0377141	0.431272
PnecA	A_1868	Amoebozoa	-0.0343214	0.473856
PnecC	C_8350	Amoebozoa	-0.0326696	0.495397
PnecB2	B2_8765	Amoebozoa	-0.017764	0.710861
PnecB2	B2_4837	Amoebozoa	-0.0156756	0.743578
PnecB1	B1_367	Amoebozoa	-0.0138957	0.771834
PnecA	A_9607	Amoebozoa	-0.0134759	0.778545
PnecC	C_6921	Amoebozoa	-0.00915714	0.848454
PnecB2	B2_70	Amoebozoa	0.00623743	0.896438
PnecA	A_10824	Amoebozoa	NaN	NaN
PnecA	A_2794	Amoebozoa	NaN	NaN
PnecA	A_6519	Amoebozoa	NaN	NaN
PnecB1	B1_367	Apusozoa	-0.0657743	0.169883
PnecD	D_587	Apusozoa	-0.0653408	0.172715
PnecB2	B2_70	Apusozoa	-0.063279	0.186666
PnecC	C_77	Apusozoa	0.0328053	0.493609
PnecA	A_1255	Apusozoa	0.0316511	0.508935
PnecB1	B1_1350	Apusozoa	0.0270777	0.572035
PnecC	C_588	Apusozoa	0.0257202	0.591454
PnecA	A_1752	Apusozoa	0.0236585	0.621514
PnecA	A_6959	Apusozoa	0.0205364	0.668248
PnecD	D_924	Apusozoa	-0.0176492	0.712647
PnecB2	B2_8765	Apusozoa	-0.0161641	0.735881
PnecA	A_8294	Apusozoa	0.0149083	0.75572
PnecA	A_647	Apusozoa	-0.0133635	0.780345
PnecB2	B2_4837	Apusozoa	-0.013251	0.782147
PnecA	A_1868	Apusozoa	0.0132054	0.782878
PnecC	C_3891	Apusozoa	0.012959	0.78683
PnecD	D_3733	Apusozoa	-0.0112649	0.814149
PnecA	A_9607	Apusozoa	-0.00766018	0.872997	Non-significant
PnecC	C_6921	Apusozoa	-0.00720904	0.880419
PnecB1	B1_18939	Apusozoa	-0.00642929	0.893271
PnecC	C_8350	Apusozoa	-0.00446774	0.925719
PnecA	A_4769	Apusozoa	-0.00389607	0.935201
PnecA	A_10824	Apusozoa	NaN	NaN
PnecA	A_2794	Apusozoa	NaN	NaN
PnecA	A_6519	Apusozoa	NaN	NaN
PnecA	A_1752	Bacillariophyta	-0.13071	0.00637858
PnecA	A_4769	Bacillariophyta	0.130445	0.00648624
PnecA	A_6959	Bacillariophyta	-0.117648	0.0140852
PnecB1	B1_1350	Bacillariophyta	-0.114205	0.0171618
PnecA	A_1255	Bacillariophyta	-0.0984571	0.0399174
PnecB1	B1_18939	Bacillariophyta	-0.0813415	0.0896146
PnecB2	B2_70	Bacillariophyta	0.0706716	0.140273
PnecA	A_1868	Bacillariophyta	-0.0684459	0.153197
PnecC	C_77	Bacillariophyta	-0.0653134	0.172895
PnecD	D_587	Bacillariophyta	-0.0649867	0.175054
PnecC	C_3891	Bacillariophyta	-0.0600499	0.210162
PnecC	C_588	Bacillariophyta	-0.0365705	0.445372
PnecA	A_647	Bacillariophyta	0.033424	0.485495
PnecB2	B2_4837	Bacillariophyta	0.033401	0.485795
PnecD	D_3733	Bacillariophyta	0.0316513	0.508934
PnecA	A_8294	Bacillariophyta	-0.0308756	0.519374
PnecD	D_924	Bacillariophyta	0.0255552	0.593836
PnecC	C_6921	Bacillariophyta	0.0204782	0.669132
PnecB1	B1_367	Bacillariophyta	0.0161712	0.735769
PnecC	C_8350	Bacillariophyta	-0.00808489	0.86602
PnecA	A_9607	Bacillariophyta	0.00524872	0.912782
PnecB2	B2_8765	Bacillariophyta	-0.00231117	0.961533
PnecA	A_10824	Bacillariophyta	NaN	NaN
PnecA	A_2794	Bacillariophyta	NaN	NaN
PnecA	A_6519	Bacillariophyta	NaN	NaN
PnecD	D_3733	Cercozoa	0.102596	0.0322768
PnecC	C_3891	Cercozoa	-0.0717206	0.13448
PnecC	C_8350	Cercozoa	-0.0660048	0.168392
PnecC	C_588	Cercozoa	0.0596935	0.21288
PnecA	A_1868	Cercozoa	-0.0545188	0.255247
PnecA	A_9607	Cercozoa	-0.0510993	0.28627
PnecA	A_1752	Cercozoa	-0.0425233	0.374876
PnecC	C_77	Cercozoa	-0.0373771	0.4354
PnecD	D_924	Cercozoa	-0.0368141	0.442347
PnecB2	B2_70	Cercozoa	0.0286265	0.550255
PnecA	A_8294	Cercozoa	0.0248605	0.603907
PnecA	A_647	Cercozoa	0.0191971	0.688711
PnecD	D_587	Cercozoa	0.0190436	0.691072
PnecB1	B1_1350	Cercozoa	-0.0127635	0.789971
PnecB2	B2_4837	Cercozoa	0.0126985	0.791016
PnecB2	B2_8765	Cercozoa	0.0107429	0.822615
PnecA	A_4769	Cercozoa	-0.00882113	0.853951
PnecA	A_1255	Cercozoa	0.00848086	0.859525
PnecC	C_6921	Cercozoa	0.00580744	0.903541
PnecA	A_6959	Cercozoa	-0.00490422	0.918486
PnecB1	B1_367	Cercozoa	-0.0048609	0.919203
PnecB1	B1_18939	Cercozoa	0.000753335	0.987457
PnecA	A_10824	Cercozoa	NaN	NaN
PnecA	A_2794	Cercozoa	NaN	NaN
PnecA	A_6519	Cercozoa	NaN	NaN
PnecD	D_587	Chlorophyta	0.121634	0.0111404
PnecA	A_1752	Chlorophyta	-0.116019	0.0154741
PnecD	D_3733	Chlorophyta	0.0900347	0.0602657
PnecB2	B2_4837	Chlorophyta	-0.0834737	0.0815207
PnecA	A_9607	Chlorophyta	-0.0768993	0.108552
PnecD	D_924	Chlorophyta	-0.0646114	0.177559
PnecC	C_8350	Chlorophyta	-0.0640965	0.181038
PnecC	C_6921	Chlorophyta	-0.0601696	0.209254
PnecA	A_647	Chlorophyta	-0.0564378	0.238898
PnecA	A_1868	Chlorophyta	-0.0553141	0.248379
PnecC	C_588	Chlorophyta	0.0528026	0.270512
PnecB2	B2_70	Chlorophyta	-0.0525135	0.273144
PnecB2	B2_8765	Chlorophyta	0.0462174	0.334813
PnecB1	B1_367	Chlorophyta	0.043432	0.364756
PnecC	C_3891	Chlorophyta	-0.0416807	0.384414
PnecA	A_4769	Chlorophyta	0.0343224	0.473843
PnecC	C_77	Chlorophyta	-0.023205	0.628214
PnecA	A_8294	Chlorophyta	0.0225112	0.638524
PnecA	A_6959	Chlorophyta	0.0214306	0.654721
PnecA	A_1255	Chlorophyta	-0.0168301	0.72543
PnecB1	B1_1350	Chlorophyta	-0.0117398	0.806467
PnecB1	B1_18939	Chlorophyta	0.000235299	0.996082
PnecA	A_10824	Chlorophyta	NaN	NaN
PnecA	A_2794	Chlorophyta	NaN	NaN
PnecA	A_6519	Chlorophyta	NaN	NaN
PnecD	D_924	Choanoflagellida	0.157402	0.00102105
PnecA	A_647	Choanoflagellida	0.153863	0.00132357
PnecA	A_1752	Choanoflagellida	-0.141335	0.00318403
PnecB2	B2_70	Choanoflagellida	0.13975	0.00354201
PnecB2	B2_8765	Choanoflagellida	0.119769	0.0124421
PnecB2	B2_4837	Choanoflagellida	0.104608	0.0290385
PnecA	A_9607	Choanoflagellida	0.0897773	0.061003
PnecB1	B1_367	Choanoflagellida	0.0794842	0.0971809
PnecC	C_8350	Choanoflagellida	-0.0741423	0.121815
PnecC	C_6921	Choanoflagellida	-0.0659572	0.168699
PnecA	A_4769	Choanoflagellida	0.0641648	0.180573
PnecD	D_3733	Choanoflagellida	0.0598213	0.211903
PnecB1	B1_18939	Choanoflagellida	-0.0597786	0.212229
PnecA	A_1255	Choanoflagellida	-0.0576162	0.229233
PnecC	C_77	Choanoflagellida	0.045218	0.345369
PnecA	A_1868	Choanoflagellida	-0.0328974	0.492396
PnecA	A_8294	Choanoflagellida	-0.0232951	0.626881
PnecD	D_587	Choanoflagellida	-0.0222291	0.642737
PnecC	C_588	Choanoflagellida	0.0192855	0.687353
PnecC	C_3891	Choanoflagellida	-0.00995395	0.835448
PnecA	A_6959	Choanoflagellida	-0.00970247	0.839548
PnecB1	B1_1350	Choanoflagellida	-0.00697396	0.88429
PnecA	A_10824	Choanoflagellida	NaN	NaN
PnecA	A_2794	Choanoflagellida	NaN	NaN
PnecA	A_6519	Choanoflagellida	NaN	NaN
PnecA	A_647	Chrysophyceae	0.125841	0.00863844
PnecD	D_924	Chrysophyceae	0.12248	0.010591
PnecB2	B2_4837	Chrysophyceae	0.102281	0.0328099
PnecB2	B2_70	Chrysophyceae	0.0877875	0.0669589
PnecA	A_1752	Chrysophyceae	-0.0874897	0.0678901
PnecA	A_9607	Chrysophyceae	0.0592852	0.216026
PnecB2	B2_8765	Chrysophyceae	0.0561443	0.24135
PnecB1	B1_18939	Chrysophyceae	-0.0545908	0.254619
PnecC	C_77	Chrysophyceae	0.0527415	0.271067
PnecD	D_587	Chrysophyceae	-0.0525804	0.272533
PnecD	D_3733	Chrysophyceae	-0.048353	0.31296
PnecC	C_3891	Chrysophyceae	0.0428591	0.371116
PnecA	A_4769	Chrysophyceae	0.0372649	0.436779
PnecA	A_1255	Chrysophyceae	0.0356556	0.45684
PnecC	C_588	Chrysophyceae	-0.0215213	0.653355
PnecA	A_8294	Chrysophyceae	0.0179069	0.708642
PnecB1	B1_1350	Chrysophyceae	0.0161303	0.736414
PnecA	A_1868	Chrysophyceae	-0.0151736	0.751514
PnecA	A_6959	Chrysophyceae	-0.0129479	0.787008
PnecB1	B1_367	Chrysophyceae	0.0128635	0.788364
PnecC	C_6921	Chrysophyceae	0.00747648	0.876018
PnecC	C_8350	Chrysophyceae	-0.00611484	0.898462
PnecA	A_10824	Chrysophyceae	NaN	NaN
PnecA	A_2794	Chrysophyceae	NaN	NaN
PnecA	A_6519	Chrysophyceae	NaN	NaN
PnecD	D_924	Ciliophora	0.101341	0.0344482
PnecA	A_647	Ciliophora	0.0989635	0.0389067
PnecB2	B2_70	Ciliophora	0.097998	0.0408526
PnecA	A_1868	Ciliophora	-0.0934861	0.0510726
PnecC	C_6921	Ciliophora	0.0650639	0.174542
PnecB1	B1_18939	Ciliophora	0.0610848	0.202409
PnecA	A_9607	Ciliophora	0.0535398	0.263879
PnecC	C_3891	Ciliophora	-0.0490585	0.305952
PnecA	A_6959	Ciliophora	0.0462669	0.334296
PnecC	C_588	Ciliophora	-0.043753	0.361223
PnecB2	B2_4837	Ciliophora	0.04304	0.3691
PnecB1	B1_367	Ciliophora	0.0404338	0.398797
PnecC	C_77	Ciliophora	0.0355271	0.458463
PnecA	A_1752	Ciliophora	0.032907	0.492269
PnecD	D_3733	Ciliophora	-0.0271119	0.571549
PnecA	A_8294	Ciliophora	0.0215992	0.652182
PnecC	C_8350	Ciliophora	0.0189567	0.692409
PnecA	A_4769	Ciliophora	-0.013437	0.779167
PnecB1	B1_1350	Ciliophora	-0.0109041	0.819998
PnecA	A_1255	Ciliophora	-0.0101363	0.832478
PnecD	D_587	Ciliophora	-0.0078496	0.869884
PnecB2	B2_8765	Ciliophora	0.00343706	0.942821
PnecA	A_10824	Ciliophora	NaN	NaN
PnecA	A_2794	Ciliophora	NaN	NaN
PnecA	A_6519	Ciliophora	NaN	NaN
PnecA	A_1752	Cryptophyta	-0.139255	0.00366102
PnecC	C_8350	Cryptophyta	-0.106341	0.0264775
PnecA	A_647	Cryptophyta	0.103678	0.0304989
PnecB2	B2_70	Cryptophyta	0.0973481	0.0422082
PnecD	D_3733	Cryptophyta	0.0838209	0.0802607
PnecB1	B1_367	Cryptophyta	-0.067995	0.155922
PnecA	A_6959	Cryptophyta	-0.0660761	0.167933
PnecA	A_1255	Cryptophyta	-0.0538823	0.260836
PnecC	C_3891	Cryptophyta	-0.0525175	0.273107
PnecD	D_587	Cryptophyta	-0.051625	0.281342
PnecA	A_4769	Cryptophyta	-0.0488487	0.308025
PnecB1	B1_18939	Cryptophyta	-0.0482422	0.31407
PnecB2	B2_4837	Cryptophyta	-0.0442606	0.355679
PnecD	D_924	Cryptophyta	-0.0406159	0.396676
PnecA	A_8294	Cryptophyta	-0.0397911	0.406335
PnecC	C_6921	Cryptophyta	-0.0301896	0.528697
PnecB2	B2_8765	Cryptophyta	0.0279501	0.559716
PnecB1	B1_1350	Cryptophyta	0.0272878	0.569056
PnecC	C_588	Cryptophyta	0.0267076	0.577299
PnecC	C_77	Cryptophyta	-0.0210076	0.661106
PnecA	A_1868	Cryptophyta	-0.00083711	0.986063
PnecA	A_9607	Cryptophyta	0.000677946	0.988712
PnecA	A_10824	Cryptophyta	NaN	NaN
PnecA	A_2794	Cryptophyta	NaN	NaN
PnecA	A_6519	Cryptophyta	NaN	NaN
PnecA	A_1868	Dinophyceae	0.0955734	0.0461056
PnecD	D_587	Dinophyceae	-0.0823625	0.0856615
PnecB1	B1_1350	Dinophyceae	-0.0799019	0.0954361
PnecA	A_8294	Dinophyceae	-0.072686	0.129314
PnecA	A_6959	Dinophyceae	-0.0705579	0.140912
PnecA	A_4769	Dinophyceae	-0.0694741	0.147118
PnecA	A_1255	Dinophyceae	-0.0647968	0.176318
PnecC	C_3891	Dinophyceae	0.0643175	0.179538
PnecB1	B1_367	Dinophyceae	-0.0495017	0.301603
PnecA	A_1752	Dinophyceae	-0.0461069	0.33597
PnecB2	B2_8765	Dinophyceae	-0.0457754	0.339456
PnecC	C_588	Dinophyceae	-0.0357887	0.455161
PnecB1	B1_18939	Dinophyceae	-0.0326904	0.495123
PnecA	A_647	Dinophyceae	0.0313074	0.513547
PnecC	C_6921	Dinophyceae	0.0276379	0.56411
PnecD	D_3733	Dinophyceae	-0.0236853	0.62112
PnecB2	B2_70	Dinophyceae	0.0209145	0.662515
PnecB2	B2_4837	Dinophyceae	-0.0182036	0.704039
PnecC	C_8350	Dinophyceae	0.00740012	0.877274
PnecD	D_924	Dinophyceae	0.00510833	0.915106
PnecC	C_77	Dinophyceae	0.00230692	0.961604
PnecA	A_9607	Dinophyceae	0.000371053	0.993822
PnecA	A_10824	Dinophyceae	NaN	NaN
PnecA	A_2794	Dinophyceae	NaN	NaN
PnecA	A_6519	Dinophyceae	NaN	NaN
PnecA	A_8294	Euglenida	0.160328	0.000820701
PnecD	D_924	Euglenida	0.147902	0.00202589
PnecB2	B2_4837	Euglenida	0.145619	0.00237543
PnecA	A_1868	Euglenida	0.128683	0.007245
PnecA	A_647	Euglenida	0.117287	0.0143835
PnecA	A_1255	Euglenida	-0.0746295	0.119383
PnecB1	B1_367	Euglenida	0.0650212	0.174825
PnecA	A_1752	Euglenida	-0.0637496	0.183411
PnecD	D_587	Euglenida	-0.0526878	0.271555
PnecB2	B2_8765	Euglenida	-0.051631	0.281285
PnecC	C_3891	Euglenida	-0.0409807	0.392449
PnecD	D_3733	Euglenida	-0.0341333	0.476283
PnecA	A_6959	Euglenida	-0.0330451	0.490455
PnecC	C_6921	Euglenida	-0.0306431	0.522524
PnecA	A_9607	Euglenida	-0.0293152	0.540703
PnecC	C_8350	Euglenida	-0.0275755	0.56499
PnecA	A_4769	Euglenida	-0.0265221	0.579945
PnecB1	B1_18939	Euglenida	-0.0194131	0.685395
PnecC	C_77	Euglenida	0.0128749	0.78818
PnecC	C_588	Euglenida	0.0069024	0.885469
PnecB2	B2_70	Euglenida	0.00601521	0.900108
PnecB1	B1_1350	Euglenida	0.00400659	0.933367
PnecA	A_10824	Euglenida	NaN	NaN
PnecA	A_2794	Euglenida	NaN	NaN
PnecA	A_6519	Euglenida	NaN	NaN
PnecB1	B1_18939	Euglenozoa	0.147479	0.00208681
PnecB2	B2_70	Euglenozoa	0.117635	0.0140956
PnecC	C_77	Euglenozoa	-0.0955866	0.0460754
PnecD	D_587	Euglenozoa	0.0791256	0.0986992
PnecB1	B1_367	Euglenozoa	0.0781183	0.103065
PnecB2	B2_8765	Euglenozoa	0.0743855	0.120596
PnecD	D_924	Euglenozoa	-0.0737934	0.12358
PnecA	A_647	Euglenozoa	0.069145	0.149043
PnecB2	B2_4837	Euglenozoa	-0.0627168	0.190611
PnecD	D_3733	Euglenozoa	-0.0580286	0.225918
PnecC	C_8350	Euglenozoa	-0.0525022	0.273247
PnecC	C_6921	Euglenozoa	-0.0423431	0.376904
PnecA	A_9607	Euglenozoa	-0.0413289	0.388438
PnecA	A_1255	Euglenozoa	-0.0394202	0.410724
PnecA	A_4769	Euglenozoa	0.0326692	0.495403
PnecA	A_1868	Euglenozoa	-0.0297349	0.534923
PnecC	C_3891	Euglenozoa	-0.0268313	0.575536
PnecB1	B1_1350	Euglenozoa	-0.0258775	0.589189
PnecA	A_6959	Euglenozoa	-0.0215996	0.652176
PnecA	A_1752	Euglenozoa	-0.0196144	0.68231
PnecC	C_588	Euglenozoa	-0.0136064	0.776458
PnecA	A_8294	Euglenozoa	-0.00683845	0.886523
PnecA	A_10824	Euglenozoa	NaN	NaN
PnecA	A_2794	Euglenozoa	NaN	NaN
PnecA	A_6519	Euglenozoa	NaN	NaN
PnecA	A_8294	Glaucocystophyceae	0.211113	1.05539e-05
PnecC	C_588	Glaucocystophyceae	0.106982	0.0255822
PnecA	A_647	Glaucocystophyceae	0.1053	0.0279914
PnecD	D_587	Glaucocystophyceae	-0.0946158	0.0483315
PnecD	D_924	Glaucocystophyceae	-0.0868169	0.0700333
PnecB1	B1_1350	Glaucocystophyceae	0.0811725	0.0902829
PnecD	D_3733	Glaucocystophyceae	-0.0583627	0.223257
PnecB2	B2_8765	Glaucocystophyceae	-0.050245	0.294402
PnecA	A_1868	Glaucocystophyceae	0.0497185	0.299491
PnecB2	B2_4837	Glaucocystophyceae	-0.0476583	0.319963
PnecA	A_6959	Glaucocystophyceae	0.0432474	0.366799
PnecA	A_4769	Glaucocystophyceae	-0.0390694	0.4149
PnecC	C_8350	Glaucocystophyceae	-0.0359337	0.453336
PnecA	A_9607	Glaucocystophyceae	-0.0352813	0.461579
PnecA	A_1752	Glaucocystophyceae	-0.032965	0.491506
PnecB2	B2_70	Glaucocystophyceae	0.0314312	0.511885
PnecB1	B1_367	Glaucocystophyceae	-0.0308205	0.520119
PnecB1	B1_18939	Glaucocystophyceae	-0.0285318	0.551575
PnecC	C_6921	Glaucocystophyceae	-0.0231412	0.629159
PnecC	C_3891	Glaucocystophyceae	0.0208936	0.662831
PnecA	A_1255	Glaucocystophyceae	-0.0144095	0.763645
PnecC	C_77	Glaucocystophyceae	-0.00932082	0.845779
PnecA	A_10824	Glaucocystophyceae	NaN	NaN
PnecA	A_2794	Glaucocystophyceae	NaN	NaN
PnecA	A_6519	Glaucocystophyceae	NaN	NaN
PnecB2	B2_70	Haptophyceae	0.181785	0.000148545
PnecA	A_1255	Haptophyceae	-0.151253	0.0015976
PnecD	D_587	Haptophyceae	-0.135407	0.00471806
PnecB2	B2_8765	Haptophyceae	0.112274	0.0191326
PnecD	D_3733	Haptophyceae	-0.110015	0.0216879
PnecA	A_1752	Haptophyceae	-0.108359	0.0237444
PnecA	A_647	Haptophyceae	0.107225	0.0252485
PnecB1	B1_1350	Haptophyceae	-0.103317	0.0310824
PnecC	C_3891	Haptophyceae	-0.0928367	0.0527067
PnecC	C_588	Haptophyceae	-0.0805734	0.0926839
PnecC	C_77	Haptophyceae	-0.0786311	0.100824
PnecA	A_6959	Haptophyceae	-0.0749566	0.117772
PnecB1	B1_18939	Haptophyceae	-0.0735547	0.124799
PnecD	D_924	Haptophyceae	0.0635239	0.184967
PnecA	A_4769	Haptophyceae	0.0304313	0.525402
PnecB1	B1_367	Haptophyceae	-0.0284171	0.553176
PnecC	C_6921	Haptophyceae	-0.0214813	0.653957
PnecA	A_8294	Haptophyceae	-0.011855	0.804606
PnecA	A_9607	Haptophyceae	-0.0112488	0.81441
PnecB2	B2_4837	Haptophyceae	0.0110729	0.817262
PnecC	C_8350	Haptophyceae	-0.00896807	0.851546
PnecA	A_1868	Haptophyceae	-0.0049029	0.918508
PnecA	A_10824	Haptophyceae	NaN	NaN
PnecA	A_2794	Haptophyceae	NaN	NaN
PnecA	A_6519	Haptophyceae	NaN	NaN
PnecB2	B2_70	Katablepharidophyta	0.148998	0.00187541
PnecD	D_587	Katablepharidophyta	-0.117577	0.0141432
PnecA	A_8294	Katablepharidophyta	-0.108779	0.0232069
PnecC	C_3891	Katablepharidophyta	-0.0845352	0.0777183
PnecB1	B1_367	Katablepharidophyta	0.0756721	0.114307
PnecB2	B2_8765	Katablepharidophyta	0.075503	0.115119
PnecA	A_4769	Katablepharidophyta	-0.0743907	0.12057
PnecB1	B1_18939	Katablepharidophyta	-0.0724412	0.130609
PnecA	A_647	Katablepharidophyta	0.068563	0.152495
PnecD	D_924	Katablepharidophyta	0.0619282	0.196247
PnecC	C_8350	Katablepharidophyta	0.0582985	0.223766
PnecA	A_1868	Katablepharidophyta	-0.0463147	0.333797
PnecA	A_6959	Katablepharidophyta	-0.0461949	0.335048
PnecC	C_588	Katablepharidophyta	-0.0405116	0.39789
PnecB1	B1_1350	Katablepharidophyta	-0.032497	0.497678
PnecC	C_6921	Katablepharidophyta	-0.0316517	0.508928
PnecA	A_1255	Katablepharidophyta	-0.0310293	0.517296
PnecC	C_77	Katablepharidophyta	-0.0297492	0.534727
PnecB2	B2_4837	Katablepharidophyta	0.0287456	0.548597
PnecA	A_1752	Katablepharidophyta	-0.0235807	0.622661
PnecA	A_9607	Katablepharidophyta	-0.0203798	0.670628
PnecD	D_3733	Katablepharidophyta	0.00733521	0.878342
PnecA	A_10824	Katablepharidophyta	NaN	NaN
PnecA	A_2794	Katablepharidophyta	NaN	NaN
PnecA	A_6519	Katablepharidophyta	NaN	NaN
PnecD	D_587	Rhizaria	-0.0851035	0.0757427
PnecC	C_77	Rhizaria	-0.0495581	0.301053
PnecB1	B1_367	Rhizaria	-0.0462924	0.334029
PnecB1	B1_1350	Rhizaria	-0.0366171	0.444792
PnecC	C_588	Rhizaria	-0.0319156	0.505402
PnecA	A_1255	Rhizaria	-0.0304188	0.525572
PnecA	A_1752	Rhizaria	-0.0234534	0.62454
PnecD	D_3733	Rhizaria	-0.0206854	0.665986
PnecC	C_3891	Rhizaria	-0.0203813	0.670606
PnecD	D_924	Rhizaria	-0.0184002	0.700996
PnecA	A_4769	Rhizaria	-0.0173346	0.717547
PnecA	A_1868	Rhizaria	-0.0170566	0.721887
PnecA	A_8294	Rhizaria	-0.0150042	0.754198
PnecA	A_6959	Rhizaria	-0.0139185	0.771471
PnecB2	B2_4837	Rhizaria	-0.0134761	0.778543
PnecC	C_8350	Rhizaria	-0.0120405	0.801612
PnecB1	B1_18939	Rhizaria	-0.0116396	0.808086
PnecB2	B2_8765	Rhizaria	-0.00937688	0.844863
PnecA	A_9607	Rhizaria	-0.00842164	0.860496
PnecB2	B2_70	Rhizaria	0.00752555	0.875211
PnecA	A_647	Rhizaria	-0.00721748	0.88028
PnecC	C_6921	Rhizaria	-0.00213643	0.96444
PnecA	A_10824	Rhizaria	NaN	NaN
PnecA	A_2794	Rhizaria	NaN	NaN
PnecA	A_6519	Rhizaria	NaN	NaN
PnecC	C_77	Rhodophyta	-0.103692	0.0304763
PnecA	A_4769	Rhodophyta	0.0832518	0.0823345
PnecB1	B1_1350	Rhodophyta	-0.0712561	0.137022
PnecD	D_924	Rhodophyta	-0.0664171	0.165749
PnecC	C_588	Rhodophyta	-0.0635675	0.184665
PnecA	A_647	Rhodophyta	-0.0603411	0.207958
PnecA	A_1255	Rhodophyta	-0.0576249	0.229163
PnecA	A_1752	Rhodophyta	-0.0465183	0.331676
PnecC	C_3891	Rhodophyta	-0.042077	0.379909
PnecB1	B1_367	Rhodophyta	0.0404695	0.398381
PnecD	D_3733	Rhodophyta	-0.0396495	0.408007
PnecB2	B2_4837	Rhodophyta	-0.0385454	0.421186
PnecB2	B2_8765	Rhodophyta	-0.0358694	0.454145
PnecA	A_1868	Rhodophyta	-0.0346699	0.469378
PnecA	A_8294	Rhodophyta	-0.0325466	0.497022
PnecC	C_8350	Rhodophyta	-0.0254458	0.595417
PnecA	A_9607	Rhodophyta	-0.0241951	0.613627
PnecA	A_6959	Rhodophyta	-0.0214034	0.65513
PnecB1	B1_18939	Rhodophyta	-0.0212593	0.657303
PnecD	D_587	Rhodophyta	0.0195171	0.6838
PnecC	C_6921	Rhodophyta	-0.0151033	0.752629
PnecB2	B2_70	Rhodophyta	0.00939614	0.844549
PnecA	A_10824	Rhodophyta	NaN	NaN
PnecA	A_2794	Rhodophyta	NaN	NaN
PnecA	A_6519	Rhodophyta	NaN	NaN
PnecA	A_4769	Stramenopiles	0.100274	0.0363913
PnecC	C_3891	Stramenopiles	-0.0895384	0.0616941
PnecB1	B1_18939	Stramenopiles	0.0818713	0.0875451
PnecD	D_587	Stramenopiles	0.0747985	0.118549
PnecB1	B1_367	Stramenopiles	0.0729637	0.127857
PnecA	A_1255	Stramenopiles	-0.0613944	0.200131
PnecA	A_6959	Stramenopiles	-0.0567341	0.236442
PnecB2	B2_8765	Stramenopiles	0.054067	0.259206
PnecC	C_588	Stramenopiles	0.0539993	0.259802
PnecB2	B2_70	Stramenopiles	0.0535397	0.26388
PnecD	D_924	Stramenopiles	-0.0529439	0.269231	NaN
PnecB2	B2_4837	Stramenopiles	-0.0527471	0.271015
PnecC	C_8350	Stramenopiles	-0.0481283	0.315214
PnecA	A_9607	Stramenopiles	-0.0478533	0.317987
PnecA	A_1752	Stramenopiles	-0.046116	0.335874
PnecA	A_1868	Stramenopiles	-0.046078	0.336273
PnecA	A_8294	Stramenopiles	0.0453637	0.343817
PnecC	C_77	Stramenopiles	-0.044238	0.355924
PnecC	C_6921	Stramenopiles	0.0299997	0.531292
PnecD	D_3733	Stramenopiles	-0.0140814	0.768872
PnecA	A_647	Stramenopiles	0.00181716	0.969751
PnecB1	B1_1350	Stramenopiles	0.00145945	0.975704
PnecA	A_10824	Stramenopiles	NaN	NaN
PnecA	A_2794	Stramenopiles	NaN	NaN
PnecA	A_6519	Stramenopiles	NaN	NaN
PnecD	D_3733	Streptophyta	0.144254	0.00260991
PnecA	A_8294	Streptophyta	0.128502	0.00732743
PnecA	A_1868	Streptophyta	0.104312	0.0294965
PnecA	A_1255	Streptophyta	-0.0877052	0.067215
PnecA	A_647	Streptophyta	0.0779277	0.103908
PnecA	A_1752	Streptophyta	-0.0718487	0.133785
PnecD	D_924	Streptophyta	-0.0597986	0.212076
PnecB1	B1_367	Streptophyta	0.0534815	0.2644
PnecC	C_3891	Streptophyta	-0.0525554	0.272761
PnecA	A_6959	Streptophyta	-0.0409033	0.393343
PnecA	A_4769	Streptophyta	-0.0347252	0.468669
PnecB1	B1_18939	Streptophyta	-0.0319756	0.504601
PnecC	C_8350	Streptophyta	-0.0311428	0.515764
PnecB2	B2_8765	Streptophyta	-0.0280108	0.558863
PnecC	C_77	Streptophyta	-0.0244427	0.610003
PnecD	D_587	Streptophyta	0.0232958	0.62687
PnecB2	B2_4837	Streptophyta	-0.0226169	0.636949
PnecA	A_9607	Streptophyta	-0.0181654	0.704632
PnecB1	B1_1350	Streptophyta	-0.0171364	0.72064
PnecC	C_6921	Streptophyta	-0.0145118	0.762018
PnecC	C_588	Streptophyta	-0.013049	0.785386
PnecB2	B2_70	Streptophyta	-0.00295696	0.950797
PnecA	A_10824	Streptophyta	NaN	NaN
PnecA	A_2794	Streptophyta	NaN	NaN
PnecA	A_6519	Streptophyta	NaN	NaN
PnecA	A_647	Synurales	0.115411	0.0160229
PnecA	A_6959	Synurales	-0.110642	0.0209503
PnecA	A_1752	Synurales	-0.110524	0.0210877
PnecB2	B2_70	Synurales	0.0987048	0.0394203
PnecC	C_77	Synurales	0.0767604	0.109192
PnecB2	B2_8765	Synurales	0.0634452	0.185511
PnecD	D_587	Synurales	-0.0569422	0.234727
PnecC	C_588	Synurales	0.0527367	0.27111
PnecB1	B1_18939	Synurales	-0.0479628	0.316881
PnecC	C_6921	Synurales	0.0435314	0.36366
PnecD	D_3733	Synurales	0.0431996	0.367328
PnecB2	B2_4837	Synurales	-0.0399515	0.404445
PnecA	A_1255	Synurales	-0.0378884	0.429145
PnecA	A_9607	Synurales	-0.0342152	0.475225
PnecA	A_8294	Synurales	-0.0291826	0.542537
PnecD	D_924	Synurales	0.027233	0.569832
PnecA	A_1868	Synurales	-0.013464	0.778736
PnecC	C_3891	Synurales	0.00517846	0.913945
PnecA	A_4769	Synurales	-0.00475797	0.920908
PnecB1	B1_1350	Synurales	-0.00244706	0.959274
PnecC	C_8350	Synurales	0.00091363	0.984789
PnecB1	B1_367	Synurales	-0.00014241	0.997629
PnecA	A_10824	Synurales	NaN	NaN
PnecA	A_2794	Synurales	NaN	NaN
PnecA	A_6519	Synurales	NaN	NaN
